# Supplementary material for: μ-2,2′-(Azinodimethylene)dibenzene­sulfonato-bis­[hepta­aqua­europium(III)] bis­[2,2′-(azino­dimethylene)dibenzene­sulfonate] deca­hydrate
Source: Acta Crystallogr Sect E Struct Rep Online. 2009 Feb 28;65(Pt 3):m337–8. doi: 10.1107/S1600536809006485 (PMC2968462; doi:10.1107/S1600536809006485)
Supplement: Supplementary file 1 [file e-65-0m337-sup1.cif]

##############################################################################
###                                                                        ###
###        Electronic paper (Acta Crystallographica Section E)             ###
###                                                                        ###
##############################################################################
#                                                                            #
# This CIF contains the data in a paper accepted for publication in Acta     #
# Crystallographica Section E. It conforms to the requirements of Notes      #
# for Authors for Section E, and has been peer reviewed under the auspices   #
# of the IUCr Commission on Journals.                                        #
#                                                                            #
# Full details of the Crystallographic Information File format               #
# are given in the paper "The Crystallographic Information File (CIF):       #
# a New Standard Archive File for Crystallography" by S. R. Hall, F. H.      #
# Allen and I. D. Brown [Acta Cryst. (1991), A47, 655-685].                  #
#                                                                            #
# The current version of the core CIF dictionary is obtainable from          #
# ftp://ftp.iucr.org/pub/cif_core.dic. The current version number is 2.4.    #
#                                                                            #
# Software is freely available for graphical display of the structure(s) in  #
# this CIF.  For information consult the CIF home page http://www.iucr.org/  #
# cif/home.html                                                              #
#                                                                            #
# This file may be used for bona fide research purposes within the           #
# scientific community so long as proper attribution is given to the journal # 
# article from which it was obtained.                                        #
#                                                                            #
##############################################################################
                                             
data_global
_audit_creation_method     'form.cif (version 2.0)'
_journal_data_validation_number     ?
_journal_date_recd_electronic     2009-01-05
_journal_date_accepted     2009-02-22
_journal_name_full     'Acta Crystallographica, Section E'
_journal_year     2009
_journal_volume     65
_journal_issue      3
_journal_page_first     m337
_journal_page_last     m338
_journal_paper_category     QM
_journal_coeditor_code     HB2895
_publ_contact_author_name     'Prof. Tai Xi-Shi'
_publ_contact_author_address
;
      Department of Chemistry and Chemical Engineering, Weifang University,
      Weifang 261061,
      P. R. China
;
_publ_contact_author_email     taixishi@lzu.edu.cn
_publ_contact_author_fax     '(+86)536 8785157'
_publ_contact_author_phone     '(+86)536 8785283'
_publ_section_title
;
\m-2,2'-(Azinodimethylene)dibenzenesulfonato-bis[heptaaquaeuropium(III)]
bis[2,2'-(azinodimethylene)dibenzenesulfonate] decahydrate
;
loop_
    _publ_author_name
    _publ_author_footnote
    _publ_author_address
    'Tai, Xi-Shi' ?
;
Department of Chemistry and Chemical Engineering
Weifang University
Weifang 261061
People's Republic of China
;
data_I
_audit_creation_method     SHELXL-97
_chemical_name_systematic
;
\m-2,2'-(Azinodimethylene)dibenzenesulfonato-bis[heptaaquaeuropium(III)]
bis[2,2'-(azinodimethylene)dibenzenesulfonate] decahydrate
;
_chemical_name_common     ?
_chemical_formula_moiety
                    'C14 H38 Eu2 N2 O20 S2 4+, 2(C14 H10 N2 O6 S2 2-), 10(H2 O)'
_chemical_formula_sum     'C42 H78 Eu2 N6 O42 S6'
_chemical_formula_iupac
                 '[Eu2 (C14 H10 N2 O6 S2) (H2 O)14] (C14 H10 N2 O6 S2)2, 10H2 O'
_chemical_formula_weight     1835.37
_chemical_melting_point     ?
_symmetry_cell_setting     Monoclinic
_symmetry_space_group_name_H-M     'P 21/n'
_symmetry_space_group_name_Hall     '-P 2yn'
loop_
    _symmetry_equiv_pos_as_xyz
    'x, y, z'
    '-x+1/2, y+1/2, -z+1/2'
    '-x, -y, -z'
    'x-1/2, -y-1/2, z-1/2'
_cell_length_a     12.5504(14)
_cell_length_b     18.611(2)
_cell_length_c     15.6699(15)
_cell_angle_alpha     90.00
_cell_angle_beta     108.964(2)
_cell_angle_gamma     90.00
_cell_volume     3461.5(7)
_cell_formula_units_Z     2
_cell_measurement_reflns_used     11001
_cell_measurement_theta_min     2.523
_cell_measurement_theta_max     28.167
_cell_measurement_temperature     298(2)
_exptl_crystal_description     block
_exptl_crystal_colour     colourless
_exptl_crystal_size_max     0.30
_exptl_crystal_size_mid     0.20
_exptl_crystal_size_min     0.12
_exptl_crystal_density_diffrn     1.761
_exptl_crystal_density_meas     ?
_exptl_crystal_density_method     'not measured'
_exptl_crystal_F_000     1860
_exptl_absorpt_coefficient_mu     2.080
_exptl_absorpt_correction_type     multi-scan
_exptl_absorpt_process_details     '(SADABS; Bruker, 2000)'
_exptl_absorpt_correction_T_min     0.574
_exptl_absorpt_correction_T_max     0.788
_exptl_special_details
;
;
_diffrn_ambient_temperature     298(2)
_diffrn_radiation_type     MoK\a
_diffrn_radiation_wavelength     0.71073
_diffrn_radiation_source     'fine-focus sealed tube'
_diffrn_radiation_monochromator     graphite
_diffrn_measurement_device_type     'Bruker SMART CCD area-detector'
_diffrn_measurement_method     \w
_diffrn_detector_area_resol_mean     ?
_diffrn_reflns_number     17265
_diffrn_reflns_av_R_equivalents     0.0451
_diffrn_reflns_av_sigmaI/netI     0.0430
_diffrn_reflns_theta_min     1.76
_diffrn_reflns_theta_max     25.01
_diffrn_reflns_theta_full     25.01
_diffrn_measured_fraction_theta_max     0.999
_diffrn_measured_fraction_theta_full     0.999
_diffrn_reflns_limit_h_min     -11
_diffrn_reflns_limit_h_max     14
_diffrn_reflns_limit_k_min     -22
_diffrn_reflns_limit_k_max     22
_diffrn_reflns_limit_l_min     -18
_diffrn_reflns_limit_l_max     16
_diffrn_standards_number     ?
_diffrn_standards_interval_count     ?
_diffrn_standards_interval_time     ?
_diffrn_standards_decay_%     ?
_refine_special_details
;
Refinement of <i>F</i>^2^ against ALL reflections. The weighted <i>R</i>-factor
<i>wR</i> and goodness of fit <i>S</i> are based on <i>F</i>^2^, conventional
<i>R</i>-factors <i>R</i> are based on <i>F</i>, with <i>F</i> set to zero for
negative <i>F</i>^2^. The threshold expression of <i>F</i>^2^ >
\s(<i>F</i>^2^) is used only for calculating <i>R</i>-factors(gt) <i>etc</i>.
and is not relevant to the choice of reflections for refinement.
<i>R</i>-factors based on <i>F</i>^2^ are statistically about twice as large
as those based on <i>F</i>, and <i>R</i>- factors based on ALL data will be
even larger.
;
_reflns_number_total     6086
_reflns_number_gt     5162
_reflns_threshold_expression     I>2\s(I)
_refine_ls_structure_factor_coef     Fsqd
_refine_ls_matrix_type     full
_refine_ls_R_factor_all     0.0378
_refine_ls_R_factor_gt     0.0296
_refine_ls_wR_factor_gt     0.0763
_refine_ls_wR_factor_ref     0.0830
_refine_ls_goodness_of_fit_ref     1.092
_refine_ls_restrained_S_all     1.092
_refine_ls_number_reflns     6086
_refine_ls_number_parameters     442
_refine_ls_number_restraints     0
_refine_ls_hydrogen_treatment     constr
_refine_ls_weighting_scheme     calc
_refine_ls_weighting_details
         'calc w=1/[\s^2^(Fo^2^)+(0.0391P)^2^+3.0558P] where P=(Fo^2^+2Fc^2^)/3'
_atom_sites_solution_hydrogens     geom
_atom_sites_solution_primary     direct
_atom_sites_solution_secondary     difmap
_refine_ls_shift/su_max     0.002
_refine_ls_shift/su_mean     0.000
_refine_diff_density_max     0.972
_refine_diff_density_min     -0.877
_refine_ls_extinction_method     none
_refine_ls_extinction_coef     ?
loop_
    _atom_type_symbol
    _atom_type_description
    _atom_type_scat_dispersion_real
    _atom_type_scat_dispersion_imag
    _atom_type_scat_source
    'C' 'C' 0.0033 0.0016
                         'International Tables Vol C Tables 4.2.6.8 and 6.1.1.4'
    'H' 'H' 0.0000 0.0000
                         'International Tables Vol C Tables 4.2.6.8 and 6.1.1.4'
    'N' 'N' 0.0061 0.0033
                         'International Tables Vol C Tables 4.2.6.8 and 6.1.1.4'
    'O' 'O' 0.0106 0.0060
                         'International Tables Vol C Tables 4.2.6.8 and 6.1.1.4'
    'Eu' 'Eu' -0.1578 3.6682
                         'International Tables Vol C Tables 4.2.6.8 and 6.1.1.4'
    'S' 'S' 0.1246 0.1234
                         'International Tables Vol C Tables 4.2.6.8 and 6.1.1.4'
_computing_data_collection     'SMART (Bruker, 2000)'
_computing_cell_refinement     'SAINT (Bruker, 2000)'
_computing_data_reduction     'SAINT (Bruker, 2000)'
_computing_structure_solution     'SHELXS97 (Sheldrick, 2008)'
_computing_structure_refinement     'SHELXL97 (Sheldrick, 2008)'
_computing_molecular_graphics     'SHELXTL (Sheldrick, 2008)'
_computing_publication_material     'SHELXTL (Sheldrick, 2008)'
loop_
    _atom_site_type_symbol
    _atom_site_label
    _atom_site_fract_x
    _atom_site_fract_y
    _atom_site_fract_z
    _atom_site_U_iso_or_equiv
    _atom_site_adp_type
    _atom_site_calc_flag
    _atom_site_refinement_flags
    _atom_site_occupancy
    _atom_site_disorder_assembly
    _atom_site_disorder_group
    Eu Eu1 0.717980(14) 0.202075(10) 0.690603(11) 0.02135(8) Uani d . 1 . .
    N N1 0.5298(3) 0.8612(2) 1.0179(2) 0.0387(9) Uani d . 1 . .
    N N2 0.5167(3) 0.80180(17) 0.9592(2) 0.0338(8) Uani d . 1 . .
    N N3 0.9912(3) 0.02877(18) 0.4694(2) 0.0339(8) Uani d . 1 . .
    O O1 0.8291(2) 0.94788(18) 0.9989(2) 0.0526(8) Uani d . 1 . .
    O O2 0.7024(3) 1.03579(17) 0.9072(2) 0.0470(8) Uani d . 1 . .
    O O3 0.8692(3) 1.0746(2) 1.0261(2) 0.0625(10) Uani d . 1 . .
    O O4 0.1577(3) 0.74921(19) 0.9297(2) 0.0552(9) Uani d . 1 . .
    O O5 0.2901(3) 0.70217(18) 1.0666(2) 0.0495(9) Uani d . 1 . .
    O O6 0.1400(2) 0.62674(17) 0.9743(2) 0.0443(8) Uani d . 1 . .
    O O7 0.7406(2) 0.15536(17) 0.55973(18) 0.0393(7) Uani d . 1 . .
    O O8 0.6553(3) 0.07033(17) 0.4401(2) 0.0489(8) Uani d . 1 . .
    O O9 0.5840(2) 0.19212(18) 0.4299(2) 0.0479(8) Uani d . 1 . .
    O O10 0.6686(3) 0.30431(16) 0.7529(2) 0.0485(8) Uani d . 1 . .
    H H10C 0.6792 0.3056 0.8093 0.058 Uiso d R 1 . .
    H H10D 0.6389 0.3438 0.7298 0.058 Uiso d R 1 . .
    O O11 0.8052(3) 0.29204(16) 0.6316(2) 0.0474(8) Uani d . 1 . .
    H H11C 0.8539 0.2919 0.6046 0.057 Uiso d R 1 . .
    H H11D 0.8090 0.3322 0.6583 0.057 Uiso d R 1 . .
    O O12 0.5643(2) 0.25760(16) 0.58281(19) 0.0406(7) Uani d . 1 . .
    H H12C 0.5714 0.2377 0.5361 0.049 Uiso d R 1 . .
    H H12D 0.4955 0.2553 0.5796 0.049 Uiso d R 1 . .
    O O13 0.6910(3) 0.17085(18) 0.8283(2) 0.0478(8) Uani d . 1 . .
    H H13C 0.6952 0.1319 0.8575 0.057 Uiso d R 1 . .
    H H13D 0.6972 0.2059 0.8644 0.057 Uiso d R 1 . .
    O O14 0.8933(3) 0.2312(2) 0.8027(2) 0.0613(10) Uani d . 1 . .
    H H14C 0.9435 0.2603 0.8330 0.074 Uiso d R 1 . .
    H H14D 0.9074 0.1902 0.8277 0.074 Uiso d R 1 . .
    O O15 0.8140(3) 0.09405(18) 0.7304(2) 0.0506(8) Uani d . 1 . .
    H H15C 0.8630 0.0986 0.7824 0.061 Uiso d R 1 . .
    H H15D 0.8299 0.0569 0.7055 0.061 Uiso d R 1 . .
    O O16 0.5744(2) 0.11402(17) 0.6513(2) 0.0467(8) Uani d . 1 . .
    H H16C 0.5094 0.1246 0.6154 0.056 Uiso d R 1 . .
    H H16D 0.5862 0.0698 0.6444 0.056 Uiso d R 1 . .
    O O17 0.9705(3) 0.1154(2) 0.9034(2) 0.0611(10) Uani d . 1 . .
    H H17C 1.0359 0.0979 0.9279 0.073 Uiso d R 1 . .
    H H17D 0.9310 0.1058 0.9368 0.073 Uiso d R 1 . .
    O O18 0.5734(3) 0.4264(2) 0.6670(2) 0.0700(11) Uani d . 1 . .
    H H18C 0.5245 0.4252 0.6147 0.084 Uiso d R 1 . .
    H H18D 0.6387 0.4243 0.6619 0.084 Uiso d R 1 . .
    O O19 0.5824(3) 0.9682(2) 0.6101(3) 0.0693(11) Uani d . 1 . .
    H H19C 0.6050 0.9432 0.5740 0.083 Uiso d R 1 . .
    H H19D 0.5127 0.9598 0.5994 0.083 Uiso d R 1 . .
    O O20 0.8290(4) 0.4204(2) 0.7115(3) 0.0841(13) Uani d . 1 . .
    H H20C 0.8200 0.4562 0.6762 0.101 Uiso d R 1 . .
    H H20D 0.8562 0.4354 0.7655 0.101 Uiso d R 1 . .
    O O21 0.8525(4) 0.9787(2) 0.6433(3) 0.1024(17) Uani d . 1 . .
    H H21C 0.9014 0.9744 0.6167 0.123 Uiso d R 1 . .
    H H21D 0.8801 0.9623 0.6966 0.123 Uiso d R 1 . .
    S S1 0.78274(9) 1.01953(6) 0.99621(7) 0.0389(3) Uani d . 1 . .
    S S2 0.21627(8) 0.68581(6) 0.97605(7) 0.0334(2) Uani d . 1 . .
    S S3 0.68106(8) 0.14503(6) 0.46277(7) 0.0337(2) Uani d . 1 . .
    C C1 0.6057(3) 0.9050(2) 1.0162(3) 0.0373(10) Uani d . 1 . .
    H H1 0.6464 0.8976 0.9768 0.045 Uiso calc R 1 . .
    C C2 0.6301(3) 0.9677(2) 1.0768(3) 0.0326(9) Uani d . 1 . .
    C C3 0.7071(3) 1.0217(2) 1.0740(3) 0.0348(10) Uani d . 1 . .
    C C4 0.7252(4) 1.0803(2) 1.1317(3) 0.0437(11) Uani d . 1 . .
    H H4 0.7767 1.1156 1.1294 0.052 Uiso calc R 1 . .
    C C5 0.6669(4) 1.0863(3) 1.1927(3) 0.0513(13) Uani d . 1 . .
    H H5 0.6778 1.1261 1.2305 0.062 Uiso calc R 1 . .
    C C6 0.5926(4) 1.0330(3) 1.1972(3) 0.0495(12) Uani d . 1 . .
    H H6 0.5547 1.0364 1.2391 0.059 Uiso calc R 1 . .
    C C7 0.5744(3) 0.9748(3) 1.1399(3) 0.0420(11) Uani d . 1 . .
    H H7 0.5236 0.9395 1.1436 0.050 Uiso calc R 1 . .
    C C8 0.4283(3) 0.7669(2) 0.9572(3) 0.0347(9) Uani d . 1 . .
    H H8 0.3845 0.7840 0.9906 0.042 Uiso calc R 1 . .
    C C9 0.3928(3) 0.7004(2) 0.9042(3) 0.0297(9) Uani d . 1 . .
    C C10 0.3032(3) 0.6580(2) 0.9118(2) 0.0294(9) Uani d . 1 . .
    C C11 0.2751(3) 0.5939(2) 0.8646(3) 0.0358(10) Uani d . 1 . .
    H H11 0.2178 0.5653 0.8717 0.043 Uiso calc R 1 . .
    C C12 0.3327(3) 0.5726(2) 0.8068(3) 0.0394(10) Uani d . 1 . .
    H H12 0.3134 0.5299 0.7748 0.047 Uiso calc R 1 . .
    C C13 0.4176(4) 0.6143(3) 0.7967(3) 0.0433(11) Uani d . 1 . .
    H H13 0.4548 0.6003 0.7568 0.052 Uiso calc R 1 . .
    C C14 0.4485(3) 0.6773(3) 0.8459(3) 0.0388(10) Uani d . 1 . .
    H H14 0.5076 0.7046 0.8396 0.047 Uiso calc R 1 . .
    C C15 0.9088(3) 0.0687(2) 0.4710(3) 0.0339(9) Uani d . 1 . .
    H H15 0.8685 0.0567 0.5094 0.041 Uiso calc R 1 . .
    C C16 0.8760(3) 0.1328(2) 0.4139(3) 0.0319(9) Uani d . 1 . .
    C C17 0.7786(3) 0.1729(2) 0.4086(2) 0.0305(9) Uani d . 1 . .
    C C18 0.7535(3) 0.2357(2) 0.3577(3) 0.0371(10) Uani d . 1 . .
    H H18 0.6899 0.2622 0.3554 0.045 Uiso calc R 1 . .
    C C19 0.8230(4) 0.2588(3) 0.3106(3) 0.0444(11) Uani d . 1 . .
    H H19 0.8064 0.3009 0.2770 0.053 Uiso calc R 1 . .
    C C20 0.9164(4) 0.2196(3) 0.3134(3) 0.0479(12) Uani d . 1 . .
    H H20 0.9620 0.2346 0.2804 0.058 Uiso calc R 1 . .
    C C21 0.9432(4) 0.1581(3) 0.3648(3) 0.0427(11) Uani d . 1 . .
    H H21 1.0079 0.1328 0.3669 0.051 Uiso calc R 1 . .
loop_
    _atom_site_aniso_label
    _atom_site_aniso_U_11
    _atom_site_aniso_U_22
    _atom_site_aniso_U_33
    _atom_site_aniso_U_12
    _atom_site_aniso_U_13
    _atom_site_aniso_U_23
    Eu1 0.02425(11) 0.02359(13) 0.01836(11) -0.00072(7) 0.00986(8) 0.00005(7)
    N1 0.044(2) 0.031(2) 0.045(2) -0.0078(16) 0.0205(17) -0.0089(17)
    N2 0.0361(18) 0.028(2) 0.039(2) -0.0034(14) 0.0145(15) -0.0033(15)
    N3 0.0370(18) 0.029(2) 0.0354(19) 0.0043(15) 0.0116(15) 0.0025(15)
    O1 0.0446(17) 0.051(2) 0.065(2) 0.0102(15) 0.0206(16) 0.0051(18)
    O2 0.0563(18) 0.045(2) 0.0378(17) 0.0002(15) 0.0130(14) 0.0070(15)
    O3 0.055(2) 0.072(3) 0.064(2) -0.0316(18) 0.0231(17) -0.012(2)
    O4 0.0453(18) 0.052(2) 0.075(2) 0.0118(15) 0.0288(17) 0.0145(18)
    O5 0.0439(17) 0.074(3) 0.0350(17) -0.0114(15) 0.0189(14) -0.0157(16)
    O6 0.0404(16) 0.048(2) 0.0493(18) -0.0114(14) 0.0208(14) 0.0011(16)
    O7 0.0415(16) 0.050(2) 0.0281(15) 0.0103(14) 0.0141(12) -0.0004(14)
    O8 0.0535(18) 0.040(2) 0.057(2) -0.0097(15) 0.0233(16) -0.0099(16)
    O9 0.0402(17) 0.066(2) 0.0384(17) 0.0179(15) 0.0134(14) 0.0039(16)
    O10 0.074(2) 0.040(2) 0.0372(17) 0.0104(15) 0.0271(16) 0.0008(14)
    O11 0.057(2) 0.036(2) 0.064(2) -0.0040(14) 0.0400(17) -0.0004(15)
    O12 0.0343(15) 0.050(2) 0.0396(16) 0.0060(13) 0.0141(13) -0.0011(15)
    O13 0.077(2) 0.0359(19) 0.0389(17) -0.0045(16) 0.0305(16) -0.0013(15)
    O14 0.0502(19) 0.058(2) 0.060(2) -0.0166(17) -0.0036(17) 0.0076(19)
    O15 0.0548(18) 0.057(2) 0.0347(16) 0.0206(16) 0.0070(14) 0.0017(16)
    O16 0.0367(16) 0.0434(19) 0.0537(19) -0.0046(14) 0.0061(14) 0.0012(16)
    O17 0.0467(18) 0.086(3) 0.049(2) 0.0139(18) 0.0135(15) 0.020(2)
    O18 0.066(2) 0.070(3) 0.063(2) 0.014(2) 0.0059(19) 0.001(2)
    O19 0.074(2) 0.066(3) 0.070(3) -0.001(2) 0.025(2) -0.012(2)
    O20 0.137(4) 0.057(3) 0.064(3) -0.031(3) 0.039(3) -0.004(2)
    O21 0.160(4) 0.054(3) 0.139(4) 0.023(3) 0.111(4) 0.014(3)
    S1 0.0364(5) 0.0390(7) 0.0409(6) -0.0051(5) 0.0118(5) 0.0017(5)
    S2 0.0300(5) 0.0397(6) 0.0335(5) -0.0042(4) 0.0143(4) -0.0015(5)
    S3 0.0352(5) 0.0386(6) 0.0288(5) 0.0052(4) 0.0126(4) -0.0012(5)
    C1 0.040(2) 0.037(3) 0.038(2) -0.0064(19) 0.0168(18) -0.006(2)
    C2 0.033(2) 0.030(2) 0.033(2) 0.0003(17) 0.0079(17) 0.0003(18)
    C3 0.035(2) 0.030(2) 0.036(2) 0.0005(17) 0.0062(17) -0.0008(19)
    C4 0.051(3) 0.034(3) 0.037(2) -0.004(2) 0.001(2) -0.003(2)
    C5 0.062(3) 0.042(3) 0.040(3) 0.011(2) 0.004(2) -0.011(2)
    C6 0.047(3) 0.061(4) 0.040(3) 0.009(2) 0.013(2) -0.011(2)
    C7 0.037(2) 0.051(3) 0.039(2) -0.003(2) 0.0137(19) -0.005(2)
    C8 0.035(2) 0.034(3) 0.039(2) -0.0050(18) 0.0175(18) -0.001(2)
    C9 0.029(2) 0.029(2) 0.031(2) -0.0011(16) 0.0105(16) -0.0008(17)
    C10 0.0291(19) 0.032(2) 0.0259(19) -0.0012(16) 0.0068(16) 0.0008(17)
    C11 0.038(2) 0.036(3) 0.033(2) -0.0048(18) 0.0094(17) -0.0010(19)
    C12 0.044(2) 0.033(3) 0.039(2) -0.0006(19) 0.0103(19) -0.011(2)
    C13 0.041(2) 0.052(3) 0.039(2) 0.000(2) 0.0158(19) -0.013(2)
    C14 0.034(2) 0.047(3) 0.041(2) -0.0034(19) 0.0195(19) -0.004(2)
    C15 0.036(2) 0.033(2) 0.034(2) 0.0067(18) 0.0124(17) -0.0003(19)
    C16 0.035(2) 0.031(2) 0.029(2) 0.0038(17) 0.0091(17) -0.0015(18)
    C17 0.034(2) 0.033(2) 0.0228(19) 0.0035(17) 0.0060(16) -0.0008(17)
    C18 0.042(2) 0.033(3) 0.033(2) 0.0085(19) 0.0085(19) 0.0029(19)
    C19 0.053(3) 0.042(3) 0.037(2) 0.003(2) 0.012(2) 0.011(2)
    C20 0.050(3) 0.053(3) 0.045(3) 0.000(2) 0.022(2) 0.010(2)
    C21 0.039(2) 0.044(3) 0.049(3) 0.009(2) 0.019(2) 0.008(2)
_geom_special_details
;
All e.s.d.'s (except the e.s.d. in the dihedral angle between two l.s. planes)
are estimated using the full covariance matrix. The cell e.s.d.'s are taken
into account individually in the estimation of e.s.d.'s in distances, angles
and torsion angles; correlations between e.s.d.'s in cell parameters are only
used when they are defined by crystal symmetry. An approximate (isotropic)
treatment of cell e.s.d.'s is used for estimating e.s.d.'s involving l.s.
planes.
;
loop_
    _geom_bond_atom_site_label_1
    _geom_bond_atom_site_label_2
    _geom_bond_site_symmetry_2
    _geom_bond_distance
    _geom_bond_publ_flag
    Eu1 O10 . 2.314(3) y
    Eu1 O15 . 2.323(3) y
    Eu1 O7 . 2.328(3) y
    Eu1 O11 . 2.348(3) y
    Eu1 O12 . 2.350(3) y
    Eu1 O13 . 2.362(3) y
    Eu1 O16 . 2.365(3) y
    Eu1 O14 . 2.389(3) y
    N1 C1 . 1.260(5) ?
    N1 N2 . 1.414(5) ?
    N2 C8 . 1.278(5) ?
    N3 C15 . 1.280(5) ?
    N3 N3 3_756 1.406(7) ?
    O1 S1 . 1.450(3) ?
    O2 S1 . 1.462(3) ?
    O3 S1 . 1.455(3) ?
    O4 S2 . 1.454(3) ?
    O5 S2 . 1.453(3) ?
    O6 S2 . 1.452(3) ?
    O7 S3 . 1.472(3) ?
    O8 S3 . 1.445(3) ?
    O9 S3 . 1.453(3) ?
    O10 H10C . 0.8500 ?
    O10 H10D . 0.8500 ?
    O11 H11C . 0.8499 ?
    O11 H11D . 0.8501 ?
    O12 H12C . 0.8499 ?
    O12 H12D . 0.8501 ?
    O13 H13C . 0.8498 ?
    O13 H13D . 0.8500 ?
    O14 H14C . 0.8500 ?
    O14 H14D . 0.8498 ?
    O15 H15C . 0.8500 ?
    O15 H15D . 0.8500 ?
    O16 H16C . 0.8500 ?
    O16 H16D . 0.8499 ?
    O17 H17C . 0.8501 ?
    O17 H17D . 0.8499 ?
    O18 H18C . 0.8500 ?
    O18 H18D . 0.8500 ?
    O19 H19C . 0.8501 ?
    O19 H19D . 0.8499 ?
    O20 H20C . 0.8501 ?
    O20 H20D . 0.8500 ?
    O21 H21C . 0.8499 ?
    O21 H21D . 0.8500 ?
    S1 C3 . 1.773(4) ?
    S2 C10 . 1.784(4) ?
    S3 C17 . 1.779(4) ?
    C1 C2 . 1.473(6) ?
    C1 H1 . 0.9300 ?
    C2 C7 . 1.391(6) ?
    C2 C3 . 1.405(6) ?
    C3 C4 . 1.387(6) ?
    C4 C5 . 1.384(7) ?
    C4 H4 . 0.9300 ?
    C5 C6 . 1.378(7) ?
    C5 H5 . 0.9300 ?
    C6 C7 . 1.377(6) ?
    C6 H6 . 0.9300 ?
    C7 H7 . 0.9300 ?
    C8 C9 . 1.476(6) ?
    C8 H8 . 0.9300 ?
    C9 C14 . 1.387(6) ?
    C9 C10 . 1.411(5) ?
    C10 C11 . 1.387(6) ?
    C11 C12 . 1.387(6) ?
    C11 H11 . 0.9300 ?
    C12 C13 . 1.368(6) ?
    C12 H12 . 0.9300 ?
    C13 C14 . 1.388(6) ?
    C13 H13 . 0.9300 ?
    C14 H14 . 0.9300 ?
    C15 C16 . 1.467(6) ?
    C15 H15 . 0.9300 ?
    C16 C21 . 1.396(6) ?
    C16 C17 . 1.411(5) ?
    C17 C18 . 1.393(6) ?
    C18 C19 . 1.381(6) ?
    C18 H18 . 0.9300 ?
    C19 C20 . 1.369(7) ?
    C19 H19 . 0.9300 ?
    C20 C21 . 1.376(6) ?
    C20 H20 . 0.9300 ?
    C21 H21 . 0.9300 ?
loop_
    _geom_angle_atom_site_label_1
    _geom_angle_atom_site_label_2
    _geom_angle_atom_site_label_3
    _geom_angle_site_symmetry_1
    _geom_angle_site_symmetry_3
    _geom_angle
    _geom_angle_publ_flag
    O10 Eu1 O15 . . 141.75(11) ?
    O10 Eu1 O7 . . 143.63(11) ?
    O15 Eu1 O7 . . 73.28(10) ?
    O10 Eu1 O11 . . 78.64(12) ?
    O15 Eu1 O11 . . 117.10(11) ?
    O7 Eu1 O11 . . 73.36(11) ?
    O10 Eu1 O12 . . 70.85(11) ?
    O15 Eu1 O12 . . 143.76(11) ?
    O7 Eu1 O12 . . 80.65(10) ?
    O11 Eu1 O12 . . 77.41(11) ?
    O10 Eu1 O13 . . 71.29(11) ?
    O15 Eu1 O13 . . 75.96(11) ?
    O7 Eu1 O13 . . 143.82(12) ?
    O11 Eu1 O13 . . 139.32(12) ?
    O12 Eu1 O13 . . 115.91(11) ?
    O10 Eu1 O16 . . 113.20(11) ?
    O15 Eu1 O16 . . 75.81(11) ?
    O7 Eu1 O16 . . 79.18(11) ?
    O11 Eu1 O16 . . 143.59(11) ?
    O12 Eu1 O16 . . 74.90(11) ?
    O13 Eu1 O16 . . 75.19(11) ?
    O10 Eu1 O14 . . 79.18(13) ?
    O15 Eu1 O14 . . 74.07(12) ?
    O7 Eu1 O14 . . 112.67(11) ?
    O11 Eu1 O14 . . 72.05(12) ?
    O12 Eu1 O14 . . 140.64(12) ?
    O13 Eu1 O14 . . 75.85(12) ?
    O16 Eu1 O14 . . 142.25(11) ?
    O10 Eu1 H11D . . 62.9 ?
    O15 Eu1 H11D . . 126.3 ?
    O7 Eu1 H11D . . 89.4 ?
    O11 Eu1 H11D . . 16.3 ?
    O12 Eu1 H11D . . 77.1 ?
    O13 Eu1 H11D . . 124.6 ?
    O16 Eu1 H11D . . 151.1 ?
    O14 Eu1 H11D . . 66.6 ?
    O10 Eu1 H12C . . 88.7 ?
    O15 Eu1 H12C . . 128.1 ?
    O7 Eu1 H12C . . 61.8 ?
    O11 Eu1 H12C . . 74.4 ?
    O12 Eu1 H12C . . 18.9 ?
    O13 Eu1 H12C . . 130.0 ?
    O16 Eu1 H12C . . 71.7 ?
    O14 Eu1 H12C . . 146.0 ?
    H11D Eu1 H12C . . 79.5 ?
    O10 Eu1 H14D . . 91.1 ?
    O15 Eu1 H14D . . 57.2 ?
    O7 Eu1 H14D . . 110.5 ?
    O11 Eu1 H14D . . 88.2 ?
    O12 Eu1 H14D . . 158.7 ?
    O13 Eu1 H14D . . 66.1 ?
    O16 Eu1 H14D . . 124.2 ?
    O14 Eu1 H14D . . 18.6 ?
    H11D Eu1 H14D . . 84.7 ?
    H12C Eu1 H14D . . 162.3 ?
    O10 Eu1 H15C . . 125.8 ?
    O15 Eu1 H15C . . 17.2 ?
    O7 Eu1 H15C . . 87.1 ?
    O11 Eu1 H15C . . 113.3 ?
    O12 Eu1 H15C . . 160.7 ?
    O13 Eu1 H15C . . 67.2 ?
    O16 Eu1 H15C . . 88.2 ?
    O14 Eu1 H15C . . 58.2 ?
    H11D Eu1 H15C . . 117.9 ?
    H12C Eu1 H15C . . 145.2 ?
    H14D Eu1 H15C . . 40.6 ?
    C1 N1 N2 . . 114.9(4) ?
    C8 N2 N1 . . 109.3(4) ?
    C15 N3 N3 . 3_756 112.2(4) ?
    S3 O7 Eu1 . . 142.35(17) ?
    Eu1 O10 H10C . . 119.3 ?
    Eu1 O10 H10D . . 132.2 ?
    H10C O10 H10D . . 108.5 ?
    Eu1 O11 H11C . . 134.2 ?
    Eu1 O11 H11D . . 113.1 ?
    H11C O11 H11D . . 108.2 ?
    Eu1 O12 H12C . . 97.8 ?
    Eu1 O12 H12D . . 126.9 ?
    H12C O12 H12D . . 108.4 ?
    Eu1 O13 H13C . . 134.4 ?
    Eu1 O13 H13D . . 114.3 ?
    H13C O13 H13D . . 108.6 ?
    Eu1 O14 H14C . . 153.4 ?
    Eu1 O14 H14D . . 98.0 ?
    H14C O14 H14D . . 108.0 ?
    Eu1 O15 H15C . . 108.7 ?
    Eu1 O15 H15D . . 139.5 ?
    H15C O15 H15D . . 108.5 ?
    Eu1 O16 H16C . . 119.9 ?
    Eu1 O16 H16D . . 123.7 ?
    H16C O16 H16D . . 108.1 ?
    H17C O17 H17D . . 108.1 ?
    H18C O18 H18D . . 108.9 ?
    H19C O19 H19D . . 108.2 ?
    H20C O20 H20D . . 108.4 ?
    H21C O21 H21D . . 108.6 ?
    O1 S1 O3 . . 112.9(2) ?
    O1 S1 O2 . . 111.3(2) ?
    O3 S1 O2 . . 111.8(2) ?
    O1 S1 C3 . . 107.5(2) ?
    O3 S1 C3 . . 105.8(2) ?
    O2 S1 C3 . . 107.09(19) ?
    O6 S2 O5 . . 112.65(19) ?
    O6 S2 O4 . . 112.43(19) ?
    O5 S2 O4 . . 112.1(2) ?
    O6 S2 C10 . . 106.82(19) ?
    O5 S2 C10 . . 107.38(18) ?
    O4 S2 C10 . . 104.86(19) ?
    O8 S3 O9 . . 113.5(2) ?
    O8 S3 O7 . . 112.17(19) ?
    O9 S3 O7 . . 111.93(18) ?
    O8 S3 C17 . . 107.25(19) ?
    O9 S3 C17 . . 106.43(19) ?
    O7 S3 C17 . . 104.92(17) ?
    N1 C1 C2 . . 119.9(4) ?
    N1 C1 H1 . . 120.0 ?
    C2 C1 H1 . . 120.0 ?
    C7 C2 C3 . . 117.6(4) ?
    C7 C2 C1 . . 119.2(4) ?
    C3 C2 C1 . . 123.2(4) ?
    C4 C3 C2 . . 120.8(4) ?
    C4 C3 S1 . . 117.0(3) ?
    C2 C3 S1 . . 122.2(3) ?
    C5 C4 C3 . . 120.1(5) ?
    C5 C4 H4 . . 120.0 ?
    C3 C4 H4 . . 120.0 ?
    C6 C5 C4 . . 119.7(4) ?
    C6 C5 H5 . . 120.1 ?
    C4 C5 H5 . . 120.1 ?
    C7 C6 C5 . . 120.3(5) ?
    C7 C6 H6 . . 119.8 ?
    C5 C6 H6 . . 119.8 ?
    C6 C7 C2 . . 121.5(4) ?
    C6 C7 H7 . . 119.2 ?
    C2 C7 H7 . . 119.2 ?
    N2 C8 C9 . . 122.7(4) ?
    N2 C8 H8 . . 118.6 ?
    C9 C8 H8 . . 118.6 ?
    C14 C9 C10 . . 118.0(4) ?
    C14 C9 C8 . . 120.4(4) ?
    C10 C9 C8 . . 121.6(4) ?
    C11 C10 C9 . . 120.5(4) ?
    C11 C10 S2 . . 117.0(3) ?
    C9 C10 S2 . . 122.4(3) ?
    C10 C11 C12 . . 119.9(4) ?
    C10 C11 H11 . . 120.1 ?
    C12 C11 H11 . . 120.1 ?
    C13 C12 C11 . . 120.3(4) ?
    C13 C12 H12 . . 119.8 ?
    C11 C12 H12 . . 119.8 ?
    C12 C13 C14 . . 120.1(4) ?
    C12 C13 H13 . . 120.0 ?
    C14 C13 H13 . . 120.0 ?
    C9 C14 C13 . . 121.2(4) ?
    C9 C14 H14 . . 119.4 ?
    C13 C14 H14 . . 119.4 ?
    N3 C15 C16 . . 121.9(4) ?
    N3 C15 H15 . . 119.0 ?
    C16 C15 H15 . . 119.0 ?
    C21 C16 C17 . . 117.1(4) ?
    C21 C16 C15 . . 120.7(4) ?
    C17 C16 C15 . . 122.1(4) ?
    C18 C17 C16 . . 120.5(4) ?
    C18 C17 S3 . . 117.1(3) ?
    C16 C17 S3 . . 122.3(3) ?
    C19 C18 C17 . . 120.1(4) ?
    C19 C18 H18 . . 119.9 ?
    C17 C18 H18 . . 119.9 ?
    C20 C19 C18 . . 120.0(4) ?
    C20 C19 H19 . . 120.0 ?
    C18 C19 H19 . . 120.0 ?
    C19 C20 C21 . . 120.4(4) ?
    C19 C20 H20 . . 119.8 ?
    C21 C20 H20 . . 119.8 ?
    C20 C21 C16 . . 121.8(4) ?
    C20 C21 H21 . . 119.1 ?
    C16 C21 H21 . . 119.1 ?
loop_
    _geom_torsion_atom_site_label_1
    _geom_torsion_atom_site_label_2
    _geom_torsion_atom_site_label_3
    _geom_torsion_atom_site_label_4
    _geom_torsion_site_symmetry_1
    _geom_torsion_site_symmetry_2
    _geom_torsion_site_symmetry_3
    _geom_torsion_site_symmetry_4
    _geom_torsion
    _geom_torsion_publ_flag
    C1 N1 N2 C8 . . . . -171.1(4) ?
    O10 Eu1 O7 S3 . . . . -54.6(4) ?
    O15 Eu1 O7 S3 . . . . 138.4(3) ?
    O11 Eu1 O7 S3 . . . . -95.8(3) ?
    O12 Eu1 O7 S3 . . . . -16.2(3) ?
    O13 Eu1 O7 S3 . . . . 105.5(3) ?
    O16 Eu1 O7 S3 . . . . 60.1(3) ?
    O14 Eu1 O7 S3 . . . . -157.5(3) ?
    Eu1 O7 S3 O8 . . . . -110.2(3) ?
    Eu1 O7 S3 O9 . . . . 18.7(4) ?
    Eu1 O7 S3 C17 . . . . 133.7(3) ?
    N2 N1 C1 C2 . . . . -177.8(3) ?
    N1 C1 C2 C7 . . . . 4.8(6) ?
    N1 C1 C2 C3 . . . . -174.8(4) ?
    C7 C2 C3 C4 . . . . -0.8(6) ?
    C1 C2 C3 C4 . . . . 178.9(4) ?
    C7 C2 C3 S1 . . . . -179.5(3) ?
    C1 C2 C3 S1 . . . . 0.2(6) ?
    O1 S1 C3 C4 . . . . 133.8(3) ?
    O3 S1 C3 C4 . . . . 13.0(4) ?
    O2 S1 C3 C4 . . . . -106.5(3) ?
    O1 S1 C3 C2 . . . . -47.5(4) ?
    O3 S1 C3 C2 . . . . -168.3(3) ?
    O2 S1 C3 C2 . . . . 72.2(4) ?
    C2 C3 C4 C5 . . . . -0.3(6) ?
    S1 C3 C4 C5 . . . . 178.5(3) ?
    C3 C4 C5 C6 . . . . 1.4(7) ?
    C4 C5 C6 C7 . . . . -1.5(7) ?
    C5 C6 C7 C2 . . . . 0.4(7) ?
    C3 C2 C7 C6 . . . . 0.7(6) ?
    C1 C2 C7 C6 . . . . -178.9(4) ?
    N1 N2 C8 C9 . . . . -178.1(4) ?
    N2 C8 C9 C14 . . . . -7.1(6) ?
    N2 C8 C9 C10 . . . . 172.0(4) ?
    C14 C9 C10 C11 . . . . 2.3(6) ?
    C8 C9 C10 C11 . . . . -176.8(4) ?
    C14 C9 C10 S2 . . . . -173.9(3) ?
    C8 C9 C10 S2 . . . . 6.9(5) ?
    O6 S2 C10 C11 . . . . 8.0(4) ?
    O5 S2 C10 C11 . . . . 129.1(3) ?
    O4 S2 C10 C11 . . . . -111.5(3) ?
    O6 S2 C10 C9 . . . . -175.6(3) ?
    O5 S2 C10 C9 . . . . -54.5(4) ?
    O4 S2 C10 C9 . . . . 64.9(4) ?
    C9 C10 C11 C12 . . . . -2.4(6) ?
    S2 C10 C11 C12 . . . . 174.0(3) ?
    C10 C11 C12 C13 . . . . 0.5(6) ?
    C11 C12 C13 C14 . . . . 1.5(7) ?
    C10 C9 C14 C13 . . . . -0.3(6) ?
    C8 C9 C14 C13 . . . . 178.8(4) ?
    C12 C13 C14 C9 . . . . -1.6(7) ?
    N3 N3 C15 C16 3_756 . . . 178.9(4) ?
    N3 C15 C16 C21 . . . . -8.9(6) ?
    N3 C15 C16 C17 . . . . 173.5(4) ?
    C21 C16 C17 C18 . . . . -1.4(6) ?
    C15 C16 C17 C18 . . . . 176.4(4) ?
    C21 C16 C17 S3 . . . . 176.8(3) ?
    C15 C16 C17 S3 . . . . -5.4(5) ?
    O8 S3 C17 C18 . . . . 129.5(3) ?
    O9 S3 C17 C18 . . . . 7.8(4) ?
    O7 S3 C17 C18 . . . . -111.0(3) ?
    O8 S3 C17 C16 . . . . -48.7(4) ?
    O9 S3 C17 C16 . . . . -170.5(3) ?
    O7 S3 C17 C16 . . . . 70.7(4) ?
    C16 C17 C18 C19 . . . . 1.1(6) ?
    S3 C17 C18 C19 . . . . -177.2(3) ?
    C17 C18 C19 C20 . . . . 0.4(7) ?
    C18 C19 C20 C21 . . . . -1.6(7) ?
    C19 C20 C21 C16 . . . . 1.4(7) ?
    C17 C16 C21 C20 . . . . 0.2(6) ?
    C15 C16 C21 C20 . . . . -177.6(4) ?
loop_
    _geom_hbond_atom_site_label_D
    _geom_hbond_atom_site_label_H
    _geom_hbond_atom_site_label_A
    _geom_hbond_site_symmetry_A
    _geom_hbond_distance_DH
    _geom_hbond_distance_HA
    _geom_hbond_distance_DA
    _geom_hbond_angle_DHA
    O10 H10C O5 3_667 0.85 1.86 2.707(4) 173
    O10 H10D O18 . 0.85 1.87 2.712(5) 174
    O11 H11C N2 2_646 0.85 2.17 3.020(5) 175
    O11 H11D O20 . 0.85 1.82 2.669(5) 174
    O12 H12C O9 . 0.85 1.92 2.770(4) 179
    O12 H12D O4 2_546 0.85 1.88 2.734(4) 179
    O13 H13C O2 1_545 0.85 1.94 2.785(5) 172
    O13 H13D O5 3_667 0.85 2.00 2.846(5) 171
    O14 H14C O9 4_666 0.85 2.11 2.939(4) 165
    O14 H14D O17 . 0.85 1.83 2.660(5) 164
    O14 H14D O15 . 0.85 2.40 2.838(5) 113
    O15 H15C O17 . 0.85 1.96 2.811(4) 176
    O15 H15D O21 1_545 0.85 1.82 2.671(5) 175
    O16 H16C O6 2_546 0.85 1.94 2.779(4) 167
    O16 H16D O19 1_545 0.85 1.96 2.798(5) 168
    O17 H17C O1 3_767 0.85 1.91 2.749(4) 169
    O17 H17D O3 1_545 0.85 1.90 2.736(5) 168
    O18 H18C O3 4_575 0.85 1.99 2.787(5) 155
    O18 H18D O20 . 0.85 2.26 3.056(6) 156
    O19 H19C O6 4_675 0.85 2.18 3.029(5) 172
    O19 H19D O8 3_666 0.85 2.07 2.916(5) 172
    O20 H20C O2 2_646 0.85 1.93 2.784(5) 178
    O20 H20D O19 2_646 0.85 1.95 2.797(6) 179
    O21 H21C N3 3_766 0.85 2.20 3.040(5) 171
    O21 H21D O18 2_656 0.85 2.13 2.975(6) 172
