# Supplementary material for: μ-2,2′-(Azinodimethylene)dibenzene­sulfonato-bis­[hepta­aqua­europium(III)] bis­[2,2′-(azino­dimethylene)dibenzene­sulfonate] deca­hydrate
Source: Acta Crystallogr Sect E Struct Rep Online. 2009 Feb 28;65(Pt 3):m337–8. doi: 10.1107/S1600536809006485 (PMC2968462; doi:10.1107/S1600536809006485)
Supplement: Supplementary file 2 [file e-65-0m337-Isup2.hkl]

# 
# h,k,l, Fc-squared, Fo-squared, sigma(Fo-squared) and status flag 
# 
data_I
_shelx_title ' 080924e in P2(1)/n' 
_shelx_refln_list_code          4 
_shelx_F_calc_maximum      424.84 
_exptl_crystal_F_000      1860.00 
_reflns_d_resolution_high  0.8406 
 
loop_ 
 _symmetry_equiv_pos_as_xyz 
 'x, y, z' 
 '-x+1/2, y+1/2, -z+1/2' 
 '-x, -y, -z' 
 'x-1/2, -y-1/2, z-1/2' 
 
_cell_length_a    12.5504 
_cell_length_b    18.6113 
_cell_length_c    15.6699 
_cell_angle_alpha  90.000 
_cell_angle_beta  108.964 
_cell_angle_gamma  90.000 
 
_shelx_F_squared_multiplier     1.000 
 
loop_ 
 _refln_index_h 
 _refln_index_k 
 _refln_index_l 
 _refln_F_squared_calc 
 _refln_F_squared_meas 
 _refln_F_squared_sigma 
 _refln_observed_status 
   2   0   0   180491.14   141950.84   2234.56 o 
   4   0   0     7131.41     7929.12    368.33 o 
   6   0   0     3253.65     3480.38     75.36 o 
   8   0   0     8531.18     8162.14    171.59 o 
  10   0   0     8084.68     8088.30    281.70 o 
  12   0   0     4205.56     3954.72    187.61 o 
  14   0   0     6593.89     6863.66    278.43 o 
   1   1   0      145.25      199.96      8.62 o 
   2   1   0    10267.28    10036.79    152.52 o 
   3   1   0     7114.37     7166.51    103.62 o 
   4   1   0    17682.37    17494.49    186.09 o 
   5   1   0     1117.11     1080.02     24.31 o 
   6   1   0    33619.09    33239.46    346.71 o 
   7   1   0     3138.56     3027.62     47.61 o 
   8   1   0    20140.03    20716.73    239.81 o 
   9   1   0      397.73      349.39     31.69 o 
  10   1   0      747.18      850.84     43.90 o 
  11   1   0       87.53       40.31     32.37 o 
  12   1   0     2560.60     2547.10     92.67 o 
  13   1   0       85.93      104.64     46.62 o 
  14   1   0      176.79      192.31     67.58 o 
   0   2   0    43803.25    34880.96    786.11 o 
   1   2   0    30907.56    30377.24    393.23 o 
   2   2   0    28932.97    28876.75    331.54 o 
   3   2   0    14401.83    14065.02    169.82 o 
   4   2   0    24950.35    24189.88    284.65 o 
   5   2   0     4591.61     4431.27     60.41 o 
   6   2   0     4863.85     4978.90     84.47 o 
   7   2   0      216.81      191.11     16.77 o 
   8   2   0      692.19      653.17     29.32 o 
   9   2   0      836.22      788.30     39.58 o 
  10   2   0     1080.39      932.40    105.73 o 
  11   2   0      304.85      270.97     42.04 o 
  12   2   0     2417.84     2379.22     87.00 o 
  13   2   0      411.15      299.21     56.75 o 
  14   2   0     1645.81     1551.33    147.03 o 
   1   3   0     1310.42     1426.01     31.68 o 
   2   3   0      902.71     1015.93     22.43 o 
   3   3   0    25337.08    23587.85    245.97 o 
   4   3   0      229.30      200.38     13.41 o 
   5   3   0    53158.12    49924.72    777.14 o 
   6   3   0     3607.19     3538.18     64.11 o 
   7   3   0    13777.79    13170.79    175.94 o 
   8   3   0     6984.59     6538.35     97.12 o 
   9   3   0    12128.66    12563.49    168.30 o 
  10   3   0     7421.25     7476.85    154.31 o 
  11   3   0     3248.32     3220.53     97.10 o 
  12   3   0     1210.73     1187.63     64.86 o 
  13   3   0     1655.62     1810.15     81.39 o 
   0   4   0     9808.74     9617.39    242.47 o 
   1   4   0    19260.62    21268.54    370.85 o 
   2   4   0     6140.73     6573.23     85.98 o 
   3   4   0     3684.51     4993.67     70.63 o 
   4   4   0     1953.72     1812.18     30.92 o 
   5   4   0     7859.87     8093.20    110.06 o 
   6   4   0     4022.01     3842.14     96.46 o 
   7   4   0     2532.89     2518.54     55.02 o 
   8   4   0        3.88      -19.64     15.06 o 
   9   4   0      952.90      916.57     41.34 o 
  10   4   0     1223.26     1108.35     58.07 o 
  11   4   0       59.61       18.99     31.28 o 
  12   4   0      583.48      609.06     56.24 o 
  13   4   0     1151.36     1103.97     69.89 o 
   1   5   0     3782.34     3582.27     64.90 o 
   2   5   0     1558.18     1368.33     30.61 o 
   3   5   0     6185.71     6801.76     92.87 o 
   4   5   0     1209.00     1064.62     28.87 o 
   5   5   0    25128.12    25968.57    275.35 o 
   6   5   0      290.23      250.90     22.96 o 
   7   5   0    30004.49    29848.48    361.41 o 
   8   5   0       82.84       56.33     23.39 o 
   9   5   0    13523.86    13529.68    216.06 o 
  10   5   0      663.02      678.10     67.47 o 
  11   5   0     4416.54     4299.76    149.50 o 
  12   5   0      671.44      697.75     58.80 o 
  13   5   0     1245.98     1214.69     70.45 o 
   0   6   0      396.63      741.77     51.17 o 
   1   6   0    11369.03    13336.82    191.15 o 
   2   6   0    11905.10    11300.20    231.85 o 
   3   6   0    20504.80    22132.91    310.16 o 
   4   6   0    21871.60    22229.31    463.83 o 
   5   6   0    13743.45    14395.27    222.38 o 
   6   6   0      368.73      464.01     18.06 o 
   7   6   0     7214.72     6660.54    157.65 o 
   8   6   0      124.65       81.19     24.64 o 
   9   6   0      259.68      300.38     33.01 o 
  10   6   0     1805.16     1597.24     69.53 o 
  11   6   0     3232.23     3420.68    117.50 o 
  12   6   0     2147.73     2242.49    147.06 o 
  13   6   0     3629.97     3904.25    190.48 o 
   1   7   0      112.39       91.08     20.60 o 
   2   7   0    12431.38    12839.95    189.82 o 
   3   7   0     3511.59     3831.82     75.45 o 
   4   7   0    20878.91    22224.18    332.83 o 
   5   7   0    21319.83    22305.83    345.26 o 
   6   7   0      356.10      409.20     46.05 o 
   7   7   0    12746.46    12929.34    325.64 o 
   8   7   0       38.32       85.25     26.69 o 
   9   7   0    13487.64    13623.81    239.01 o 
  10   7   0      390.30      346.03     36.27 o 
  11   7   0     6784.07     7298.75    184.31 o 
  12   7   0       97.76      154.16     41.88 o 
  13   7   0     1279.84     1351.98     74.31 o 
   0   8   0    36424.79    34944.06    821.50 o 
   1   8   0     2085.96     2628.51     78.22 o 
   2   8   0    37411.34    37128.15    495.65 o 
   3   8   0      191.39      114.01     17.59 o 
   4   8   0     8320.82     8602.96    122.15 o 
   5   8   0     1126.52     1113.16     35.88 o 
   6   8   0     1033.76      898.85     44.77 o 
   7   8   0     1171.82     1026.82     59.69 o 
   8   8   0       84.93       36.07     25.75 o 
   9   8   0        4.34      -32.81     22.71 o 
  10   8   0     2561.50     2470.92     73.34 o 
  11   8   0      182.08      141.81     39.47 o 
  12   8   0     2276.12     2229.70    141.80 o 
  13   8   0     1310.57     1356.37     75.22 o 
   1   9   0      100.58      127.84     32.41 o 
   2   9   0     7802.62     8060.73    140.32 o 
   3   9   0      339.98      386.11     25.46 o 
   4   9   0     3174.35     3790.96     70.69 o 
   5   9   0      348.86      357.50     25.44 o 
   6   9   0     6486.59     6905.65    180.92 o 
   7   9   0      969.62      973.73     49.43 o 
   8   9   0     7457.85     7848.53    152.09 o 
   9   9   0      222.22      171.98     31.78 o 
  10   9   0     8603.32     8369.94    164.81 o 
  11   9   0      417.61      360.36     50.45 o 
  12   9   0     3702.86     3895.31    119.32 o 
   0  10   0    24962.38    25050.81    622.24 o 
   1  10   0     2884.04     2496.32     84.68 o 
   2  10   0    22333.19    23075.09    409.54 o 
   3  10   0     3130.62     3057.50     62.90 o 
   4  10   0    14205.96    14818.52    204.71 o 
   5  10   0     3430.87     3439.14     69.49 o 
   6  10   0     4482.27     4769.29    106.84 o 
   7  10   0       27.94      -21.31     23.68 o 
   8  10   0       35.34       48.54     28.82 o 
   9  10   0      735.83      685.77     63.88 o 
  10  10   0     3558.20     3464.25    118.36 o 
  11  10   0      764.43      782.19     91.07 o 
  12  10   0     4311.62     4194.00    164.26 o 
   1  11   0       86.32       35.01     25.96 o 
   2  11   0     1773.42     1909.32     75.50 o 
   3  11   0        4.20        0.57     16.52 o 
   4  11   0     4629.55     5184.01     91.58 o 
   5  11   0        4.03      -12.59     16.83 o 
   6  11   0     4010.69     4192.23    189.11 o 
   7  11   0      319.82      257.31     37.22 o 
   8  11   0    11595.74    11066.93    215.91 o 
   9  11   0     1789.65     1685.82     64.40 o 
  10  11   0     4333.97     4229.15    133.97 o 
  11  11   0      161.67      101.13     37.03 o 
  12  11   0     1644.11     1570.10    151.08 o 
   0  12   0    13975.22    13546.10    384.88 o 
   1  12   0      316.19      312.78     41.42 o 
   2  12   0     4284.38     4132.57    118.54 o 
   3  12   0     5234.48     5488.12    142.25 o 
   4  12   0     4319.22     4515.23     86.35 o 
   5  12   0     1903.26     1858.32     60.13 o 
   6  12   0      898.59      958.56     52.89 o 
   7  12   0      236.06      261.33     38.33 o 
   8  12   0      158.31      104.36     35.11 o 
   9  12   0       95.84      104.99     32.52 o 
  10  12   0     2415.98     2334.56     92.01 o 
  11  12   0      495.28      472.99     54.79 o 
   1  13   0     1983.69     1933.62     81.75 o 
   2  13   0     3131.88     2899.79    100.53 o 
   3  13   0     1639.64     1594.96     73.97 o 
   4  13   0    12822.99    13291.84    222.09 o 
   5  13   0     1347.90     1281.42     72.90 o 
   6  13   0     7175.03     7527.80    152.63 o 
   7  13   0    10164.92    10604.41    323.63 o 
   8  13   0     5804.58     5954.64    123.09 o 
   9  13   0     6086.41     6036.06    152.26 o 
  10  13   0     2400.12     2291.45     92.54 o 
  11  13   0     2078.05     1980.25     90.42 o 
   0  14   0     1537.60     1414.74    103.04 o 
   1  14   0     1004.97     1204.94     69.71 o 
   2  14   0     3414.21     3393.74    113.90 o 
   3  14   0     1203.47     1300.44    116.47 o 
   4  14   0      155.31      174.27     31.91 o 
   5  14   0     1203.76     1268.54     59.50 o 
   6  14   0       95.92      123.69     36.51 o 
   7  14   0      578.37      550.15     51.70 o 
   8  14   0        8.31       -6.80     31.27 o 
   9  14   0      139.24      162.44     45.86 o 
  10  14   0      250.33      274.00     49.01 o 
   1  15   0      675.94      625.45     60.03 o 
   2  15   0       73.44        6.40     32.02 o 
   3  15   0     2102.70     2192.34     94.68 o 
   4  15   0     4478.33     4667.38    110.64 o 
   5  15   0    15795.60    16696.45    273.87 o 
   6  15   0      429.40      447.25     62.83 o 
   7  15   0     6874.56     6452.54    312.74 o 
   8  15   0      100.63       48.38     38.29 o 
   9  15   0     4725.71     4431.50    133.58 o 
  10  15   0      549.37      578.36     62.92 o 
   0  16   0        7.46        7.82     45.77 o 
   1  16   0    13177.75    13288.44    395.26 o 
   2  16   0        5.00        2.18     36.79 o 
   3  16   0    10730.56    10523.37    243.09 o 
   4  16   0       12.87      -21.52     37.17 o 
   5  16   0     1377.42     1170.85    119.39 o 
   6  16   0        4.73      -54.33     36.22 o 
   7  16   0      106.94       76.89     45.83 o 
   8  16   0       19.51      -20.65     35.84 o 
   9  16   0      520.47      471.34     59.85 o 
   1  17   0     1370.36     1540.31     85.36 o 
   2  17   0      122.37      136.51     44.46 o 
   3  17   0     3192.31     3217.93    121.70 o 
   4  17   0       13.15      -52.02     56.57 o 
   5  17   0     3810.95     3550.55    189.74 o 
   6  17   0      103.10       99.01     51.04 o 
   7  17   0     4702.83     4470.75    249.36 o 
   8  17   0      142.22       85.01     41.13 o 
   9  17   0     2394.57     2122.41     98.40 o 
   0  18   0    16716.86    16337.07    491.91 o 
   1  18   0     3507.06     3644.36    132.68 o 
   2  18   0     5470.13     5644.00    169.72 o 
   3  18   0     3271.99     3227.62    102.20 o 
   4  18   0     1605.35     1563.72     96.47 o 
   5  18   0      770.68      625.30     74.69 o 
   6  18   0        5.67      -24.74     46.38 o 
   7  18   0      107.24      104.52     57.73 o 
   8  18   0        0.10        2.93     41.05 o 
   1  19   0        1.27       64.56     43.98 o 
   2  19   0     1109.63     1157.79     83.23 o 
   3  19   0      137.87      102.01     37.16 o 
   4  19   0     3995.72     3779.60    146.78 o 
   5  19   0      819.30      647.42    132.46 o 
   6  19   0     4030.88     3540.56    211.91 o 
   7  19   0      656.32      504.25     80.32 o 
   0  20   0     3229.54     2971.62    178.94 o 
   1  20   0      823.96      648.63     75.57 o 
   2  20   0     4326.59     4064.39    148.59 o 
   3  20   0      256.54      300.32     90.11 o 
   4  20   0     2065.24     1940.16    156.13 o 
   5  20   0      594.77      568.53     75.97 o 
   6  20   0       67.20      -17.24     55.36 o 
   1  21   0      233.33      292.60     59.92 o 
   2  21   0     1501.51     1627.26     99.83 o 
   3  21   0        6.02      -55.15     60.40 o 
   4  21   0     2358.28     2542.67    183.49 o 
   0  22   0     6100.88     6081.24    275.59 o 
   1  22   0      369.31      294.74     80.44 o 
 -13   0   1      729.96      580.59     94.80 o 
 -11   0   1      384.76      395.81     53.87 o 
  -9   0   1      524.43      562.61     53.19 o 
  -7   0   1     4085.59     3884.47     88.85 o 
  -5   0   1    14718.43    14347.87    339.19 o 
  -3   0   1    88686.49    87320.61   2569.96 o 
  -1   0   1    38677.27    39407.32    869.82 o 
   1   0   1    49221.98    44122.21    964.78 o 
   3   0   1     2449.84     3161.07     55.24 o 
   5   0   1      343.20      521.12     25.90 o 
   7   0   1     5046.75     4578.92     90.25 o 
   9   0   1     2951.46     2889.32     99.67 o 
  11   0   1    10636.29    11139.41    503.92 o 
  13   0   1     7655.50     8437.73    307.85 o 
 -14   1   1       47.00      -30.16     42.44 o 
 -13   1   1     1408.23     1267.17     80.90 o 
 -12   1   1        8.88      -15.71     31.29 o 
 -11   1   1     6222.67     6447.53    143.17 o 
 -10   1   1      743.85      647.89     42.68 o 
  -9   1   1    13212.01    13483.21    224.45 o 
  -8   1   1     2773.77     2634.64     57.61 o 
  -7   1   1    24749.14    23751.38    336.13 o 
  -6   1   1     2357.95     2140.36     41.58 o 
  -5   1   1     7497.01     7145.40     94.77 o 
  -4   1   1     2622.61     2381.39     47.20 o 
  -3   1   1    14572.19    13551.48    217.38 o 
  -2   1   1        2.72        1.67      7.33 o 
  -1   1   1      993.43     1110.34     31.05 o 
   0   1   1      792.24      868.54     20.90 o 
   1   1   1    10415.24    10915.20    123.77 o 
   2   1   1       57.76       27.79      5.88 o 
   3   1   1    12892.07    13909.15    152.49 o 
   4   1   1      240.44      331.64     13.99 o 
   5   1   1    42767.03    42683.27    404.63 o 
   6   1   1     4054.58     3967.43     60.50 o 
   7   1   1    17364.97    17884.82    187.00 o 
   8   1   1     2153.18     1995.52     46.68 o 
   9   1   1     6560.31     6777.19    119.32 o 
  10   1   1      731.85      644.94     41.86 o 
  11   1   1     6484.02     6449.21    180.20 o 
  12   1   1     1107.56     1110.89     73.73 o 
  13   1   1     2358.77     2790.32    191.73 o 
 -14   2   1      734.04      705.83     76.46 o 
 -13   2   1     1272.14     1274.56     81.73 o 
 -12   2   1     2697.09     2851.11    129.64 o 
 -11   2   1     1370.09     1307.71     63.43 o 
 -10   2   1      502.00      499.34     38.65 o 
  -9   2   1      211.56      176.28     29.59 o 
  -8   2   1       41.83       37.96     20.02 o 
  -7   2   1     3183.58     3038.18     69.15 o 
  -6   2   1    10943.01    10767.72    165.25 o 
  -5   2   1     7525.00     7975.04    126.35 o 
  -4   2   1    18619.00    17697.01    242.68 o 
  -3   2   1    36572.94    36174.22    544.97 o 
  -2   2   1    36094.13    35659.74    596.88 o 
  -1   2   1    38444.31    37886.22    486.32 o 
   0   2   1    14830.10    14350.45    268.49 o 
   1   2   1    22692.91    22727.90    233.28 o 
   2   2   1       59.35      226.07     14.96 o 
   3   2   1    10914.33    11209.50    141.25 o 
   4   2   1     6681.77     6673.06     75.99 o 
   5   2   1     1209.79     1048.13     25.49 o 
   6   2   1       56.86       86.23     13.27 o 
   7   2   1      223.12      261.57     18.49 o 
   8   2   1      103.75      129.35     19.33 o 
   9   2   1     2769.08     2890.93     71.11 o 
  10   2   1     1211.06     1112.38     56.45 o 
  11   2   1     3881.35     3919.02    114.93 o 
  12   2   1      535.95      567.82     54.32 o 
  13   2   1     3652.87     3659.10    134.32 o 
 -14   3   1     2139.56     2205.12    118.61 o 
 -13   3   1     2921.89     3134.05    103.61 o 
 -12   3   1     9129.03     9199.40    251.18 o 
 -11   3   1     3550.70     3389.78    100.21 o 
 -10   3   1    12054.68    12291.47    331.60 o 
  -9   3   1     1404.47     1223.46     42.70 o 
  -8   3   1    23821.31    23319.95    292.34 o 
  -7   3   1     5051.56     5780.25    110.89 o 
  -6   3   1     3415.90     3215.79     60.34 o 
  -5   3   1    11249.88    10951.60    165.72 o 
  -4   3   1       73.34      182.17     28.60 o 
  -3   3   1     5577.04     5133.67     84.10 o 
  -2   3   1    29496.28    26182.84    339.89 o 
  -1   3   1      738.15      491.58     13.31 o 
   0   3   1   109453.28    68616.52   1656.54 o 
   1   3   1     8331.17     8179.07     90.93 o 
   2   3   1   161426.55   129511.51   1928.38 o 
   3   3   1    68409.51    62338.33    579.74 o 
   4   3   1    14898.25    14399.14    147.57 o 
   5   3   1    53700.86    52750.94    680.87 o 
   6   3   1    34272.30    34701.39    583.02 o 
   7   3   1     9033.92     9036.38    152.33 o 
   8   3   1     6168.13     6490.94     96.96 o 
   9   3   1     2342.33     2251.14     61.85 o 
  10   3   1     1418.82     1307.00    105.56 o 
  11   3   1      439.72      491.08     49.92 o 
  12   3   1       22.64      -28.40     31.05 o 
  13   3   1        7.65      -30.33     32.65 o 
 -14   4   1     1836.21     1856.66    101.31 o 
 -13   4   1      446.76      425.93     52.66 o 
 -12   4   1     6131.23     6790.91    179.13 o 
 -11   4   1        3.33      -37.61     28.58 o 
 -10   4   1     2114.71     2172.60     92.55 o 
  -9   4   1      471.55      468.23     56.93 o 
  -8   4   1     2048.43     2087.52     52.19 o 
  -7   4   1     3972.36     3723.93     69.64 o 
  -6   4   1    20892.10    21091.78    260.70 o 
  -5   4   1      281.08      307.22     25.50 o 
  -4   4   1    13499.59    15031.14    187.83 o 
  -3   4   1     2126.35     2522.93     51.22 o 
  -2   4   1    41678.99    43040.29    477.40 o 
  -1   4   1     3185.27     3523.45     51.14 o 
   0   4   1    42968.87    38976.14    523.26 o 
   1   4   1    11588.37    11375.40    192.16 o 
   2   4   1    10069.28    10438.15    210.38 o 
   3   4   1     2570.52     2416.86     37.63 o 
   4   4   1     4278.04     4041.79     76.45 o 
   5   4   1      287.77      293.69     21.44 o 
   6   4   1       92.41      169.37     20.12 o 
   7   4   1      967.97      842.35     31.23 o 
   8   4   1      384.52      512.33     28.69 o 
   9   4   1     1704.15     1516.52     51.63 o 
  10   4   1     1062.29     1022.29     55.64 o 
  11   4   1     2980.92     3235.17     99.79 o 
  12   4   1     1345.55     1345.83    158.96 o 
  13   4   1     1133.68     1257.49     70.89 o 
 -13   5   1       35.20       24.27     35.88 o 
 -12   5   1     5088.94     5089.64    132.59 o 
 -11   5   1       26.41      -32.36     27.57 o 
 -10   5   1    13273.90    13078.29    275.52 o 
  -9   5   1      220.31      182.33     41.91 o 
  -8   5   1     8919.25     9247.03    175.47 o 
  -7   5   1       79.71       74.25     17.31 o 
  -6   5   1    15134.05    15212.19    196.77 o 
  -5   5   1      319.05      328.64     18.28 o 
  -4   5   1     5792.64     6147.91     89.77 o 
  -3   5   1       10.06       23.41     17.81 o 
  -2   5   1        4.98       -1.67      6.69 o 
  -1   5   1     3865.13     3394.15     60.91 o 
   0   5   1    12220.75    11847.91    211.13 o 
   1   5   1     3534.08     3044.83     58.96 o 
   2   5   1     7304.05     8382.66    108.44 o 
   3   5   1     3920.72     3933.78     68.39 o 
   4   5   1    39984.01    40881.33    530.44 o 
   5   5   1       56.17       65.43     11.46 o 
   6   5   1    42221.54    43186.66    561.15 o 
   7   5   1       33.62       23.15     15.55 o 
   8   5   1    12342.75    12643.35    187.75 o 
   9   5   1        0.92      -13.27     26.70 o 
  10   5   1     4666.81     4822.95    203.72 o 
  11   5   1        2.53      -22.24     30.30 o 
  12   5   1      128.98      126.18     39.08 o 
  13   5   1       10.64        4.38     35.10 o 
 -13   6   1      108.77       67.07     37.80 o 
 -12   6   1     1439.37     1430.46     72.05 o 
 -11   6   1        0.92      -43.02     28.68 o 
 -10   6   1      394.79      338.30     39.60 o 
  -9   6   1     3548.90     3410.28    103.96 o 
  -8   6   1     2996.21     2854.27     96.74 o 
  -7   6   1     6003.51     5536.10    202.56 o 
  -6   6   1      423.12      413.69     20.97 o 
  -5   6   1      294.63      258.67     26.51 o 
  -4   6   1    27725.64    28316.55    339.04 o 
  -3   6   1    22309.20    21086.19    405.92 o 
  -2   6   1    42713.95    43647.83    502.11 o 
  -1   6   1       38.61      158.91     27.51 o 
   0   6   1     4337.29     5513.74    116.68 o 
   1   6   1    20005.52    19472.91    333.35 o 
   2   6   1    24985.59    24880.63    288.39 o 
   3   6   1     3937.66     4507.49     70.94 o 
   4   6   1     3070.16     3328.60     67.50 o 
   5   6   1     2597.46     2222.07     47.85 o 
   6   6   1     1627.25     1716.50     34.66 o 
   7   6   1     3268.92     3411.63     74.22 o 
   8   6   1      951.68      929.48     42.05 o 
   9   6   1      931.88      874.02     44.51 o 
  10   6   1     7772.17     8340.17    185.24 o 
  11   6   1       31.33       10.32     33.08 o 
  12   6   1     8303.52     9042.42    210.19 o 
  13   6   1      156.65      142.18     43.46 o 
 -13   7   1       25.52      -45.51     33.01 o 
 -12   7   1     4528.22     4589.77    144.71 o 
 -11   7   1      473.53      428.07     53.47 o 
 -10   7   1     9498.72     9383.89    378.49 o 
  -9   7   1      667.83      690.90     75.54 o 
  -8   7   1     6454.14     6469.31    170.16 o 
  -7   7   1     4826.41     4821.96    145.79 o 
  -6   7   1     2371.04     2561.04     86.25 o 
  -5   7   1    18743.39    18951.99    269.07 o 
  -4   7   1     1202.68     1345.88     36.14 o 
  -3   7   1    16960.32    17090.46    336.46 o 
  -2   7   1      296.80      240.42     34.12 o 
  -1   7   1     2596.37     2131.48     74.40 o 
   0   7   1       66.41       72.01     19.38 o 
   1   7   1        9.80       50.33     20.75 o 
   2   7   1     8601.79     8463.59    115.12 o 
   3   7   1     6732.30     7138.16    102.39 o 
   4   7   1    33316.34    34323.61    396.96 o 
   5   7   1     6666.56     6943.69    112.34 o 
   6   7   1    21894.90    22154.64    326.39 o 
   7   7   1     2268.97     2265.82     61.09 o 
   8   7   1     8135.86     8450.82    139.18 o 
   9   7   1     8121.72     7921.07    181.28 o 
  10   7   1     2150.60     2298.36     69.39 o 
  11   7   1     2763.37     2952.30    110.98 o 
  12   7   1        6.12      -27.18     31.18 o 
  13   7   1      650.10      693.64     82.87 o 
 -13   8   1      472.26      419.46     53.36 o 
 -12   8   1      834.41      817.46     78.91 o 
 -11   8   1       52.55       21.57     32.95 o 
 -10   8   1        4.47      -26.90     26.35 o 
  -9   8   1      143.97      123.20     31.42 o 
  -8   8   1      893.21      802.98     46.63 o 
  -7   8   1      944.18      947.64     47.41 o 
  -6   8   1     2574.98     2659.69    107.68 o 
  -5   8   1     1605.69     1785.54     44.37 o 
  -4   8   1     4046.02     4591.43    110.41 o 
  -3   8   1    23357.11    24260.03    416.58 o 
  -2   8   1    10771.64    11688.64    210.62 o 
  -1   8   1    19806.41    20620.88    361.40 o 
   0   8   1    13132.98    13622.65    253.71 o 
   1   8   1    32099.55    30963.84    520.30 o 
   2   8   1      866.52      919.12     39.54 o 
   3   8   1    11897.09    12180.86    159.97 o 
   4   8   1     1163.90     1077.54     35.99 o 
   5   8   1      579.56      554.97     32.62 o 
   6   8   1      727.69      643.53     37.70 o 
   7   8   1     1183.49     1187.72     47.49 o 
   8   8   1      803.40      764.13     43.84 o 
   9   8   1     3503.18     3811.99     88.56 o 
  10   8   1     4216.21     4062.09     94.57 o 
  11   8   1     3158.12     3023.96    148.48 o 
  12   8   1     1477.05     1429.59     96.73 o 
 -13   9   1     1828.72     1903.52    101.07 o 
 -12   9   1      509.31      574.63     68.88 o 
 -11   9   1     4313.52     4111.12    119.32 o 
 -10   9   1      583.91      568.72     47.71 o 
  -9   9   1    12337.26    12334.35    457.95 o 
  -8   9   1     1549.28     1611.43     83.04 o 
  -7   9   1     9045.19     9036.08    164.54 o 
  -6   9   1     1729.04     1745.64     60.71 o 
  -5   9   1     4680.83     4665.80    126.78 o 
  -4   9   1     1520.43     1595.72     43.16 o 
  -3   9   1      821.46      772.30     48.37 o 
  -2   9   1        3.73       -0.28     12.23 o 
  -1   9   1     3181.48     3468.52     96.78 o 
   0   9   1     1909.51     1742.46     66.62 o 
   1   9   1     1423.94     1599.19     63.73 o 
   2   9   1      185.56      303.79     35.42 o 
   3   9   1     3993.80     4474.08     77.73 o 
   4   9   1      104.06       87.32     18.39 o 
   5   9   1     9917.28    10580.24    149.04 o 
   6   9   1      979.05      900.48     42.10 o 
   7   9   1    16538.29    17901.66    247.72 o 
   8   9   1     4819.86     4906.96    101.37 o 
   9   9   1     5065.18     5015.96    105.67 o 
  10   9   1      963.51      882.39     49.57 o 
  11   9   1      988.85      878.31     91.89 o 
  12   9   1      406.98      434.47     69.83 o 
 -12  10   1        2.61        6.15     34.99 o 
 -11  10   1        7.83       -6.51     33.15 o 
 -10  10   1      419.81      393.30     45.27 o 
  -9  10   1      925.61      927.36     66.96 o 
  -8  10   1     1652.97     1590.06     64.11 o 
  -7  10   1     2429.20     2380.61     78.10 o 
  -6  10   1     5062.36     4826.76    107.58 o 
  -5  10   1     5555.88     6163.09    100.91 o 
  -4  10   1     1113.18      997.98     36.94 o 
  -3  10   1    11621.18    12234.33    182.31 o 
  -2  10   1       16.76        8.44     53.72 o 
  -1  10   1    29277.41    30886.61    439.99 o 
   0  10   1      892.37      785.89     84.07 o 
   1  10   1    36650.65    36391.74   1189.33 o 
   2  10   1        8.54       14.43     24.25 o 
   3  10   1    18068.15    18702.10    268.55 o 
   4  10   1     1654.37     1409.28     43.36 o 
   5  10   1      150.11      220.56     24.96 o 
   6  10   1     2537.16     2401.18     66.09 o 
   7  10   1     5882.90     5792.19    112.20 o 
   8  10   1     1404.55     1392.94     54.18 o 
   9  10   1     5126.37     5379.22    112.68 o 
  10  10   1      516.55      551.70     48.90 o 
  11  10   1     6253.31     6268.91    200.28 o 
  12  10   1      114.58      132.20     58.70 o 
 -12  11   1      421.54      379.29     53.62 o 
 -11  11   1     4924.73     4808.35    213.23 o 
 -10  11   1      400.12      380.16     45.43 o 
  -9  11   1     4863.50     5233.72    254.62 o 
  -8  11   1      572.71      478.24     46.09 o 
  -7  11   1     5863.11     6172.96    248.72 o 
  -6  11   1      319.03      306.11     36.40 o 
  -5  11   1    13135.78    13655.42    217.70 o 
  -4  11   1      695.89      594.14     37.99 o 
  -3  11   1    10300.51    10257.91    189.06 o 
  -2  11   1        0.66       -0.89     16.06 o 
  -1  11   1     1920.10     1782.29     70.95 o 
   0  11   1      462.50      569.92     47.67 o 
   1  11   1      187.55      119.53     43.78 o 
   2  11   1      490.99      447.18     44.34 o 
   3  11   1    11015.00    11526.71    168.01 o 
   4  11   1     1306.26     1291.73     43.58 o 
   5  11   1    11111.75    11494.54    164.52 o 
   6  11   1     1415.56     1418.88     64.50 o 
   7  11   1     8518.07     8262.93    143.23 o 
   8  11   1        2.80      -36.77     24.51 o 
   9  11   1     6776.89     6664.76    155.78 o 
  10  11   1      109.97       76.94     37.24 o 
  11  11   1     1838.89     1769.59    116.26 o 
 -12  12   1        5.07       -3.70     47.89 o 
 -11  12   1      322.55      296.14     56.23 o 
 -10  12   1       17.70       51.17     33.85 o 
  -9  12   1        4.96      -11.65     38.78 o 
  -8  12   1      404.38      335.91     43.88 o 
  -7  12   1     1593.63     1607.13     67.00 o 
  -6  12   1     1239.77     1179.35     56.19 o 
  -5  12   1     7183.02     7279.05    156.83 o 
  -4  12   1       23.12        6.87     19.17 o 
  -3  12   1    20626.50    21355.55    324.30 o 
  -2  12   1     4937.60     5062.45    104.15 o 
  -1  12   1    16810.40    17354.04    271.52 o 
   0  12   1     7488.62     7643.99    179.07 o 
   1  12   1    20429.85    20695.46    384.53 o 
   2  12   1      497.35      564.31     51.85 o 
   3  12   1     8091.91     8128.31    163.68 o 
   4  12   1     7881.06     8071.59    127.53 o 
   5  12   1      959.72      981.79     50.36 o 
   6  12   1     1535.46     1500.54     61.67 o 
   7  12   1     2401.68     2312.72     70.67 o 
   8  12   1     1720.03     1648.41     75.71 o 
   9  12   1      886.69      898.94     62.69 o 
  10  12   1      412.67      392.11     52.55 o 
  11  12   1     1972.31     1955.79     86.69 o 
 -11  13   1     3671.45     3321.62    114.09 o 
 -10  13   1     3213.80     2822.54    102.74 o 
  -9  13   1     6156.26     6056.93    172.31 o 
  -8  13   1     4725.81     4735.29    120.20 o 
  -7  13   1     9304.32     9289.92    179.92 o 
  -6  13   1      738.86      804.93     55.78 o 
  -5  13   1     1874.23     1956.05     72.67 o 
  -4  13   1      651.63      756.55     76.79 o 
  -3  13   1      603.32      682.83     93.09 o 
  -2  13   1      835.04      919.92     86.56 o 
  -1  13   1     7927.48     8216.68    153.82 o 
   0  13   1     1672.16     1731.23     62.45 o 
   1  13   1    14507.11    14393.33    291.41 o 
   2  13   1     2249.70     2256.05     89.03 o 
   3  13   1     9864.15    10364.78    178.49 o 
   4  13   1     2529.71     2502.18     61.74 o 
   5  13   1     4518.00     4811.70     99.80 o 
   6  13   1     9610.07     9928.73    165.08 o 
   7  13   1     1822.64     1738.66     77.35 o 
   8  13   1     4325.91     4629.44    134.85 o 
   9  13   1     1313.69     1231.44     70.41 o 
  10  13   1      684.64      581.26     59.35 o 
  11  13   1      353.97      298.96     51.95 o 
 -11  14   1      512.58      473.23     58.57 o 
 -10  14   1       95.90      162.46     50.28 o 
  -9  14   1       11.92        9.52     55.29 o 
  -8  14   1      191.87      137.02     38.34 o 
  -7  14   1       80.92        1.86     42.34 o 
  -6  14   1     5752.02     5913.93    206.79 o 
  -5  14   1     3749.14     3571.62     97.55 o 
  -4  14   1     1830.11     1778.03     65.03 o 
  -3  14   1     6725.30     6436.18    166.62 o 
  -2  14   1     5254.77     5359.40    151.22 o 
  -1  14   1     2611.02     2741.57    116.83 o 
   0  14   1    10174.01    10621.33    224.57 o 
   1  14   1     2502.46     2760.97     83.84 o 
   2  14   1     5599.33     5777.29    129.10 o 
   3  14   1      162.38      240.23     29.81 o 
   4  14   1     7969.83     7978.91    135.27 o 
   5  14   1      139.88      110.38     36.30 o 
   6  14   1      114.76      105.21     38.40 o 
   7  14   1      318.00      318.18     47.62 o 
   8  14   1      192.62      110.26     42.08 o 
   9  14   1      145.46       40.90     39.00 o 
  10  14   1      466.37      299.30     52.44 o 
 -10  15   1     5321.89     5098.56    198.25 o 
  -9  15   1      186.19      167.85     74.19 o 
  -8  15   1     7225.30     7145.50    203.31 o 
  -7  15   1      571.39      704.70     76.00 o 
  -6  15   1     2198.92     2254.59     82.28 o 
  -5  15   1      219.77      231.24     39.96 o 
  -4  15   1     6740.47     7205.96    254.21 o 
  -3  15   1      809.91      856.86     64.85 o 
  -2  15   1      168.79      180.27     48.47 o 
  -1  15   1      264.99      199.72     42.81 o 
   0  15   1     5398.10     5589.70    135.35 o 
   1  15   1      320.66      269.63     37.21 o 
   2  15   1    10720.04    10406.54    264.29 o 
   3  15   1      641.19      589.68     41.23 o 
   4  15   1     2268.55     2376.14     83.18 o 
   5  15   1      243.01      242.83     53.19 o 
   6  15   1     5906.65     6064.35    160.09 o 
   7  15   1        5.31      -13.83     34.56 o 
   8  15   1     3353.68     2994.39    107.18 o 
   9  15   1      152.18       73.75     41.83 o 
  10  15   1     1252.38     1132.31    134.77 o 
  -9  16   1       24.47       -3.58     37.11 o 
  -8  16   1     1567.05     1761.75    101.48 o 
  -7  16   1      195.70      192.78     68.22 o 
  -6  16   1     9917.40    10313.89    333.78 o 
  -5  16   1      876.32      901.39     74.21 o 
  -4  16   1    19020.22    19892.09    926.17 o 
  -3  16   1      656.43      619.83     63.50 o 
  -2  16   1    17990.98    18399.82    369.17 o 
  -1  16   1     1135.72     1065.47     73.98 o 
   0  16   1     2873.66     3108.34    146.61 o 
   1  16   1      641.54      652.29     51.50 o 
   2  16   1      725.89      741.68     60.62 o 
   3  16   1      545.55      459.74     48.43 o 
   4  16   1      195.66      123.32     48.50 o 
   5  16   1        4.63       32.12     57.56 o 
   6  16   1      229.87      300.12     62.57 o 
   7  16   1       77.66       77.84     40.02 o 
   8  16   1      499.60      549.18     59.89 o 
   9  16   1      108.58       40.93     43.15 o 
  -9  17   1      741.56      883.86     77.29 o 
  -8  17   1     5630.25     5971.58    191.51 o 
  -7  17   1     1235.90     1253.48     96.29 o 
  -6  17   1     4495.61     4428.29    228.68 o 
  -5  17   1      324.52      348.38     57.75 o 
  -4  17   1     1812.51     2150.12    251.21 o 
  -3  17   1     1689.36     1821.04    151.22 o 
  -2  17   1       25.34       59.27     52.59 o 
  -1  17   1      739.17      755.07     89.11 o 
   0  17   1      575.48      536.54     62.16 o 
   1  17   1       16.25       27.03     37.43 o 
   2  17   1     1811.13     1577.77     70.19 o 
   3  17   1       27.25      -41.17     27.45 o 
   4  17   1     4014.47     3820.72    143.72 o 
   5  17   1      907.45      790.31     83.38 o 
   6  17   1     2860.82     2754.00    269.69 o 
   7  17   1      365.36      283.47     65.21 o 
   8  17   1     2049.70     1769.29     89.18 o 
  -8  18   1     1448.19     1440.05    101.89 o 
  -7  18   1     1586.95     1587.00    147.96 o 
  -6  18   1     2983.31     2619.99    179.51 o 
  -5  18   1     2836.11     2652.40    176.52 o 
  -4  18   1     5281.16     5633.94    695.15 o 
  -3  18   1     6061.81     6281.96    221.08 o 
  -2  18   1     8871.06     8537.09    289.30 o 
  -1  18   1     1842.75     1961.87    269.05 o 
   0  18   1     4182.34     4061.37    141.38 o 
   1  18   1     2356.07     2111.56    241.19 o 
   2  18   1     1429.61     1197.24     65.38 o 
   3  18   1      152.65       65.82     36.18 o 
   4  18   1      451.19      324.76     83.43 o 
   5  18   1       76.49       33.31     49.96 o 
   6  18   1        3.33       -2.06     45.69 o 
   7  18   1      842.98      936.71    143.55 o 
  -7  19   1     3016.10     2732.40    136.58 o 
  -6  19   1      567.50      349.07     95.94 o 
  -5  19   1     1469.55     1391.44    137.58 o 
  -4  19   1      136.78      204.66     80.30 o 
  -3  19   1      183.54      169.90     50.92 o 
  -2  19   1      273.15      257.82     54.00 o 
  -1  19   1      942.43      881.26     92.31 o 
   0  19   1      361.73      489.23     87.69 o 
   1  19   1     2370.54     2283.64    107.71 o 
   2  19   1     2202.21     2194.55    215.82 o 
   3  19   1     2766.81     2569.30    125.14 o 
   4  19   1     1696.55     1541.81    135.59 o 
   5  19   1     3644.21     3616.15    537.24 o 
   6  19   1     2780.34     2991.49    335.28 o 
  -6  20   1      743.01      814.13     91.76 o 
  -5  20   1     3577.45     3107.06    192.16 o 
  -4  20   1      696.81      592.11    114.70 o 
  -3  20   1     5828.18     5665.51    267.20 o 
  -2  20   1      569.85      533.21     71.36 o 
  -1  20   1     6774.73     6681.44    197.05 o 
   0  20   1      620.54      586.32     71.52 o 
   1  20   1     3969.17     3933.96    147.52 o 
   2  20   1       15.92       -7.69     44.95 o 
   4  20   1       24.87      -22.27     46.29 o 
   5  20   1      114.89       98.54     58.11 o 
  -4  21   1      357.03      365.13    100.48 o 
  -3  21   1      187.55      273.60     84.42 o 
  -2  21   1     2206.97     2427.98    176.38 o 
  -1  21   1      237.17      361.07    131.61 o 
   0  21   1      155.03      190.31     54.50 o 
   1  21   1     2254.79     2303.76    160.46 o 
   2  21   1      413.89      624.80    106.03 o 
   3  21   1     3284.11     4692.79    291.93 o 
   4  21   1       30.57     -104.32     82.72 o 
  -1  22   1     3784.72     3918.62    220.30 o 
   0  22   1      455.57      419.28     97.64 o 
   1  22   1     3010.85     3729.28   1585.08 o 
 -14   0   2       67.82       54.58     70.78 o 
 -12   0   2     1733.18     2138.46    137.86 o 
 -10   0   2     3577.75     3642.32    167.28 o 
  -8   0   2    11962.48    12291.39    225.23 o 
  -6   0   2    34467.11    35125.24    566.41 o 
  -4   0   2    21081.12    14496.17    246.71 o 
  -2   0   2    78139.06    71022.09   1103.04 o 
   0   0   2    12141.69     9437.91    300.17 o 
   2   0   2     8179.34     6564.87    111.80 o 
   4   0   2    22492.36    20169.23    280.66 o 
   6   0   2     4576.44     4607.48     88.50 o 
   8   0   2    22842.17    23536.59    433.09 o 
  10   0   2     5638.00     5474.59    153.38 o 
  12   0   2     4452.35     4764.71    210.07 o 
 -14   1   2     6220.83     6685.65    202.75 o 
 -13   1   2     1040.97     1127.88     79.24 o 
 -12   1   2    11098.15    11549.11    219.23 o 
 -11   1   2      754.58      623.61     52.06 o 
 -10   1   2    21306.98    21165.04    394.17 o 
  -9   1   2     3213.37     2890.76     99.32 o 
  -8   1   2     9883.11     9893.06    275.85 o 
  -7   1   2       92.81       40.39     11.03 o 
  -6   1   2     4648.00     4732.58     87.96 o 
  -5   1   2      501.60      443.00     17.41 o 
  -4   1   2      141.19      162.28     12.50 o 
  -3   1   2        9.64       66.23     26.95 o 
  -2   1   2     3892.52     4334.51     84.91 o 
  -1   1   2      164.87      273.99     11.98 o 
   0   1   2    29878.32    26844.38    671.15 o 
   1   1   2      144.89       44.80      6.06 o 
   2   1   2    37127.46    37166.98    348.24 o 
   3   1   2       17.00      122.21     13.88 o 
   4   1   2    37510.70    36453.92    346.64 o 
   5   1   2     3765.70     3548.80     50.37 o 
   6   1   2    21655.50    21426.06    217.28 o 
   7   1   2     6117.04     5664.21     76.11 o 
   8   1   2     4970.57     5004.16     81.33 o 
   9   1   2     1901.72     1849.99     56.68 o 
  10   1   2     7328.51     7430.34    132.65 o 
  11   1   2      408.34      473.27     48.72 o 
  12   1   2      169.04      139.00     46.13 o 
  13   1   2        2.27      -17.69     38.78 o 
 -14   2   2     1152.78     1194.44     84.41 o 
 -13   2   2      341.11      364.62    100.98 o 
 -12   2   2       98.06       88.96     38.20 o 
 -11   2   2       19.85       15.88     37.30 o 
 -10   2   2      477.86      485.69     56.29 o 
  -9   2   2     4284.73     3780.37    115.87 o 
  -8   2   2     6774.43     6949.99    162.32 o 
  -7   2   2     5383.26     5216.38     99.28 o 
  -6   2   2     5658.78     6134.20    108.24 o 
  -5   2   2    17125.78    16831.74    238.03 o 
  -4   2   2    15059.02    15981.76    223.14 o 
  -3   2   2     8474.58     9621.68    131.11 o 
  -2   2   2    31712.08    33710.18    375.06 o 
  -1   2   2     8211.02     8708.25    118.20 o 
   0   2   2    26646.86    24856.46   1142.53 o 
   1   2   2     1017.91     1517.67     23.99 o 
   2   2   2    16604.10    16366.92    171.33 o 
   3   2   2     5451.23     5202.69     61.33 o 
   4   2   2      117.88       76.56     10.82 o 
   5   2   2      246.65      316.08     17.33 o 
   6   2   2     2118.49     2166.55     40.19 o 
   7   2   2     1616.60     1555.68     35.93 o 
   8   2   2     1743.23     1840.51     46.03 o 
   9   2   2     4534.59     4549.33     93.14 o 
  10   2   2     6799.48     7326.00    151.74 o 
  11   2   2     7514.00     7937.05    246.08 o 
  12   2   2     4921.32     5145.34    141.37 o 
  13   2   2     3074.20     3237.93    131.89 o 
 -14   3   2     1113.51     1072.85     81.35 o 
 -13   3   2     1416.83     1236.64     68.54 o 
 -12   3   2     3412.24     3384.44    104.25 o 
 -11   3   2     4289.87     4441.14    242.61 o 
 -10   3   2     2356.15     2262.93    124.65 o 
  -9   3   2     1767.76     1909.60     52.00 o 
  -8   3   2      609.88      634.41     39.19 o 
  -7   3   2     1104.33     1282.48     45.54 o 
  -6   3   2    18256.86    17773.19    255.79 o 
  -5   3   2      246.07      128.91     41.71 o 
  -4   3   2    35041.07    32110.43    422.81 o 
  -3   3   2    27444.79    24911.26    316.23 o 
  -2   3   2     4627.35     4723.37    103.17 o 
  -1   3   2     4256.58     4731.57     62.93 o 
   0   3   2     5167.94     5659.24    107.04 o 
   1   3   2    25830.92    18711.31    196.75 o 
   2   3   2     5465.06     3862.17     47.57 o 
   3   3   2    40188.56    40756.37    384.65 o 
   4   3   2    55735.14    53024.63    498.66 o 
   5   3   2     5331.03     5622.78     71.53 o 
   6   3   2     6269.51     6542.95     82.94 o 
   7   3   2     4961.82     5069.17     87.21 o 
   8   3   2      277.99      294.61     24.28 o 
   9   3   2     2350.14     2300.58     63.31 o 
  10   3   2      235.29      267.61     39.33 o 
  11   3   2      526.98      567.77     52.82 o 
  12   3   2      209.59      228.65     41.54 o 
  13   3   2      299.18      379.17     51.66 o 
 -14   4   2      123.24      155.93     52.80 o 
 -13   4   2     1196.45     1203.62     68.76 o 
 -12   4   2       11.45      -12.50     33.55 o 
 -11   4   2       46.45      139.76    114.48 o 
 -10   4   2        1.68      -18.93     31.53 o 
  -9   4   2     6044.45     6075.73    223.35 o 
  -8   4   2     4159.17     3847.93     75.08 o 
  -7   4   2    21451.43    21206.50    573.41 o 
  -6   4   2      155.79      217.89     62.51 o 
  -5   4   2    49113.53    47963.97    937.04 o 
  -4   4   2       27.95       47.29     23.27 o 
  -3   4   2    57077.93    57077.36   1397.83 o 
  -2   4   2     2585.89     2881.56     76.21 o 
  -1   4   2    77219.55    67104.70   1015.28 o 
   0   4   2     2353.08     2557.43     56.89 o 
   1   4   2    22428.93    21420.43    224.68 o 
   2   4   2      405.53      417.59     19.20 o 
   3   4   2     1019.34      893.10     21.54 o 
   4   4   2      624.00      591.81     19.81 o 
   5   4   2       24.56       48.27     12.31 o 
   6   4   2      187.27      223.12     17.07 o 
   7   4   2     4974.96     5163.82     81.08 o 
   8   4   2      352.06      356.79     26.13 o 
   9   4   2     8780.00     8986.47    160.61 o 
  10   4   2       87.12       71.91     32.06 o 
  11   4   2    14304.44    15022.15    263.21 o 
  12   4   2      285.13      317.79     48.10 o 
  13   4   2     7684.54     8609.61    245.53 o 
 -14   5   2       21.20      -21.28     36.00 o 
 -13   5   2     4817.96     4942.32    223.94 o 
 -12   5   2       10.01       -1.55     31.48 o 
 -11   5   2     6880.64     6856.69    180.61 o 
 -10   5   2        6.71      -39.85     46.19 o 
  -9   5   2     7666.37     8001.69    149.58 o 
  -8   5   2     2216.20     2081.59     64.75 o 
  -7   5   2     9871.70     9844.77    140.94 o 
  -6   5   2      313.62      250.97     26.94 o 
  -5   5   2     9841.78    10257.06    243.72 o 
  -4   5   2      292.97      209.70     19.49 o 
  -3   5   2        5.90       10.15     10.50 o 
  -2   5   2      242.43      206.49     12.53 o 
  -1   5   2    13036.60    12992.24    159.90 o 
   0   5   2      216.15      200.93     17.05 o 
   1   5   2    13781.43    14650.08    214.84 o 
   2   5   2      510.34      559.74     19.41 o 
   3   5   2    32886.16    34813.84    362.73 o 
   4   5   2      532.12      525.66     20.42 o 
   5   5   2    24711.81    25646.31    307.35 o 
   6   5   2      722.08      680.99     31.67 o 
   7   5   2    11923.07    12560.52    182.68 o 
   8   5   2      123.43      115.44     24.28 o 
   9   5   2     5475.39     5507.00    105.88 o 
  10   5   2        1.47       -7.62     29.92 o 
  11   5   2      348.14      333.02     46.43 o 
  12   5   2      124.98      132.00     39.90 o 
  13   5   2      304.75      381.56     71.87 o 
 -14   6   2       64.69       39.36     39.11 o 
 -13   6   2      245.90      234.35     45.82 o 
 -12   6   2      278.88      315.61     65.73 o 
 -11   6   2       11.48      -49.27     32.85 o 
 -10   6   2     2791.42     2486.00     77.31 o 
  -9   6   2     3395.82     3383.80     88.26 o 
  -8   6   2      235.77      169.79     29.33 o 
  -7   6   2    15609.34    16012.08    348.62 o 
  -6   6   2      169.46      208.86     16.98 o 
  -5   6   2    60065.25    62865.40   2013.37 o 
  -4   6   2     1187.25     1043.44     39.92 o 
  -3   6   2    55446.26    54604.71   1666.80 o 
  -2   6   2    11744.37     9220.55    126.73 o 
  -1   6   2     9377.80    10120.42    189.24 o 
   0   6   2     9141.77     7996.68    129.47 o 
   1   6   2    24872.44    24266.28    342.75 o 
   2   6   2     1416.41     1345.88     30.25 o 
   3   6   2      174.63      301.92     19.28 o 
   4   6   2     6777.86     6695.21     91.28 o 
   5   6   2     5811.90     5910.34     85.09 o 
   6   6   2      157.74      106.32     16.57 o 
   7   6   2     5651.23     5686.31    101.36 o 
   8   6   2      201.64      199.18     28.31 o 
   9   6   2    10945.09    11325.79    174.22 o 
  10   6   2       40.05      -27.07     28.15 o 
  11   6   2     5730.48     5909.24    141.81 o 
  12   6   2       76.11       44.08     87.05 o 
 -13   7   2     2792.02     2647.55    129.71 o 
 -12   7   2     4140.02     4414.98    327.25 o 
 -11   7   2     6321.23     6241.38    350.63 o 
 -10   7   2     6778.84     6957.13    299.11 o 
  -9   7   2     3275.90     3191.05     92.46 o 
  -8   7   2     2440.44     2268.49     70.49 o 
  -7   7   2     5052.13     5410.17    112.50 o 
  -6   7   2     9200.03     9146.91    162.57 o 
  -5   7   2     3912.28     4180.34    140.73 o 
  -4   7   2       71.59       65.88     15.43 o 
  -3   7   2      864.73      871.17     29.30 o 
  -2   7   2       77.36       97.45     14.37 o 
  -1   7   2     3041.07     2944.46     62.60 o 
   0   7   2     1773.55     1528.77     44.02 o 
   1   7   2     8261.17     8261.08    171.81 o 
   2   7   2    11341.39    10678.99    127.96 o 
   3   7   2    43434.65    44688.73    463.62 o 
   4   7   2    19027.51    18689.02    251.88 o 
   5   7   2    12921.29    13640.49    164.74 o 
   6   7   2     9480.78     9143.59    122.02 o 
   7   7   2     1818.76     1921.08     74.92 o 
   8   7   2     9846.32     9876.71    156.04 o 
   9   7   2      724.81      736.43     44.14 o 
  10   7   2     1418.50     1438.74     98.92 o 
  11   7   2       16.98       29.85     46.46 o 
  12   7   2        2.95      -32.54     43.70 o 
 -13   8   2      420.41      465.74     78.08 o 
 -12   8   2       16.06       18.80     38.99 o 
 -11   8   2      846.06      777.28     95.51 o 
 -10   8   2     1605.93     1587.61     83.87 o 
  -9   8   2       40.95       17.48     26.88 o 
  -8   8   2      616.26      561.27     60.77 o 
  -7   8   2     8816.21     9065.76    243.75 o 
  -6   8   2      482.05      635.86     39.52 o 
  -5   8   2    21708.07    23088.07    852.31 o 
  -4   8   2    16547.25    18231.82    613.24 o 
  -3   8   2    41002.96    39904.61    542.44 o 
  -2   8   2     7630.58     8152.11    192.30 o 
  -1   8   2    40203.54    37476.21    548.89 o 
   0   8   2    12600.16    12424.38    194.77 o 
   1   8   2     9359.73     9200.69    156.31 o 
   2   8   2     7856.70     7868.86    102.57 o 
   3   8   2     2697.83     2595.46     54.97 o 
   4   8   2       88.79       77.59     17.37 o 
   5   8   2      238.65      251.48     22.39 o 
   6   8   2     1786.78     1839.61     54.92 o 
   7   8   2     3755.18     3854.71     83.57 o 
   8   8   2     3262.53     3433.31     81.59 o 
   9   8   2     3439.23     3455.59    113.61 o 
  10   8   2     1615.15     1633.99     72.85 o 
  11   8   2     2942.79     2888.50    128.00 o 
  12   8   2     2293.98     2284.11    120.02 o 
 -13   9   2     1486.69     1438.39    146.64 o 
 -12   9   2     4566.90     4606.42    268.05 o 
 -11   9   2     2404.50     2495.40    108.42 o 
 -10   9   2     4710.93     4777.71    118.16 o 
  -9   9   2     4721.15     4751.88    115.25 o 
  -8   9   2     6293.44     6417.60    212.04 o 
  -7   9   2     8016.16     7843.95    238.39 o 
  -6   9   2     8666.30     8669.57    155.97 o 
  -5   9   2     3924.85     3746.87    147.40 o 
  -4   9   2      939.96      929.85     49.10 o 
  -3   9   2      771.52      751.88     31.41 o 
  -2   9   2     2724.11     2732.58    105.08 o 
  -1   9   2     9548.08     9688.98    258.44 o 
   0   9   2    47859.13    46032.42    949.04 o 
   1   9   2     3244.00     3173.70    121.24 o 
   2   9   2    29105.84    28968.10    406.15 o 
   3   9   2     3869.83     4140.59     68.38 o 
   4   9   2    24999.56    25348.62    282.45 o 
   5   9   2     8315.42     8411.36    116.71 o 
   6   9   2    12877.41    13260.58    192.10 o 
   7   9   2      796.39      848.50     43.63 o 
   8   9   2     5043.67     5274.30    106.38 o 
   9   9   2        4.97      -20.28     30.28 o 
  10   9   2       15.92      -28.64     28.98 o 
  11   9   2      486.25      467.21     72.56 o 
  12   9   2       93.19       65.50     52.16 o 
 -13  10   2       17.84      -27.46     34.05 o 
 -12  10   2      110.80      135.29     54.51 o 
 -11  10   2      403.15      415.90     71.06 o 
 -10  10   2     1559.60     1565.79     69.88 o 
  -9  10   2      544.85      571.01     50.54 o 
  -8  10   2     1180.32     1065.45     55.73 o 
  -7  10   2      229.33      170.83     33.28 o 
  -6  10   2     4004.43     4384.21    110.55 o 
  -5  10   2      457.03      476.17     35.55 o 
  -4  10   2    17932.08    19116.91    581.92 o 
  -3  10   2     2803.80     2642.21     52.91 o 
  -2  10   2    22976.04    23619.22    626.23 o 
  -1  10   2     2025.95     2008.28     58.06 o 
   0  10   2    30237.12    31230.83    865.00 o 
   1  10   2     2727.29     2427.42     69.16 o 
   2  10   2     8324.26     8646.43    156.81 o 
   3  10   2     6534.90     6451.56     94.88 o 
   4  10   2     1243.40     1183.10     52.03 o 
   5  10   2      479.02      535.45     31.18 o 
   6  10   2     4813.27     5103.05    100.59 o 
   7  10   2      332.90      319.58     34.91 o 
   8  10   2     7429.29     7721.48    165.11 o 
   9  10   2      225.12      105.74     36.98 o 
  10  10   2     2984.87     2724.74     96.13 o 
  11  10   2      193.95      143.79     55.81 o 
 -12  11   2     5202.36     5265.57    356.46 o 
 -11  11   2       85.01       41.49     33.63 o 
 -10  11   2    10073.47    10343.55    199.17 o 
  -9  11   2       11.45      -13.73     29.32 o 
  -8  11   2     7167.84     7188.10    161.48 o 
  -7  11   2        6.46      -11.27     26.04 o 
  -6  11   2     9265.17     9521.70    236.30 o 
  -5  11   2      440.61      496.79     33.09 o 
  -4  11   2     1234.56     1106.95     49.41 o 
  -3  11   2       30.67       67.37     53.77 o 
  -2  11   2      415.69      548.55     71.71 o 
  -1  11   2       99.68      109.57     33.87 o 
   0  11   2     5268.09     5704.41    239.85 o 
   1  11   2      777.89      688.59     41.41 o 
   2  11   2    32165.98    32767.05    475.50 o 
   3  11   2     1638.41     1593.44     48.16 o 
   4  11   2    26029.29    27224.57    305.75 o 
   5  11   2       84.89       38.63     19.96 o 
   6  11   2    17215.93    17612.56    246.78 o 
   7  11   2        9.85      -44.11     29.41 o 
   8  11   2     4121.54     3995.03    113.68 o 
   9  11   2       18.33      -33.46     29.51 o 
  10  11   2      783.72      724.83     61.87 o 
  11  11   2        1.84       -9.86     45.58 o 
 -12  12   2       97.02       72.98     44.30 o 
 -11  12   2        2.66        2.92     33.44 o 
 -10  12   2      473.47      537.76     72.04 o 
  -9  12   2        6.79      -26.57     29.19 o 
  -8  12   2     1990.67     1954.11     79.90 o 
  -7  12   2      624.22      559.16     62.95 o 
  -6  12   2     7467.16     7693.00    214.47 o 
  -5  12   2     5704.89     5712.42    187.87 o 
  -4  12   2     7690.88     7964.14    275.74 o 
  -3  12   2     6412.50     6092.37    120.59 o 
  -2  12   2    13102.91    13677.29    608.09 o 
  -1  12   2     7747.28     7275.35    201.59 o 
   0  12   2     4025.40     4396.93    211.40 o 
   1  12   2     3792.25     3883.64     95.38 o 
   2  12   2     2295.40     2331.56     89.13 o 
   3  12   2        3.88      -27.43     18.28 o 
   4  12   2      430.00      371.62     29.33 o 
   5  12   2     5371.38     5170.41    102.55 o 
   6  12   2     1249.54     1220.56     71.55 o 
   7  12   2      583.33      489.71     51.91 o 
   8  12   2     2522.97     2478.57     91.43 o 
   9  12   2     1112.25     1083.61     65.09 o 
  10  12   2     3264.96     2992.03    104.60 o 
  11  12   2      505.04      496.05     75.40 o 
 -11  13   2      634.83      585.15     58.02 o 
 -10  13   2     2965.56     2752.03     95.67 o 
  -9  13   2     2700.08     2640.17     91.01 o 
  -8  13   2      468.83      449.54     48.56 o 
  -7  13   2     1870.65     1660.80     69.45 o 
  -6  13   2       64.92       50.05     30.87 o 
  -5  13   2      307.90      337.26     38.88 o 
  -4  13   2     1245.09     1129.21     53.44 o 
  -3  13   2       36.34       37.46     29.18 o 
  -2  13   2     3138.01     3295.99    108.51 o 
  -1  13   2     3970.60     3936.45    171.80 o 
   0  13   2     3978.58     3885.67     95.63 o 
   1  13   2     8040.89     8056.03    156.96 o 
   2  13   2     3056.08     3124.26     87.96 o 
   3  13   2     2028.79     2058.11     64.03 o 
   4  13   2     1496.72     1513.05     64.32 o 
   5  13   2     3551.68     3720.82    106.89 o 
   6  13   2     1792.34     1719.81     76.14 o 
   7  13   2     2278.31     2211.85     86.87 o 
   8  13   2      734.72      626.42     60.11 o 
   9  13   2       74.73       -0.30     36.35 o 
  10  13   2      104.06       88.14     41.68 o 
 -11  14   2        9.23        3.40     74.12 o 
 -10  14   2      207.90      214.32     61.13 o 
  -9  14   2     1492.76     1618.91    103.03 o 
  -8  14   2     1647.84     1534.45     71.06 o 
  -7  14   2     3792.83     4025.54    135.70 o 
  -6  14   2     2424.19     2209.54    153.57 o 
  -5  14   2    16852.34    17451.36    527.06 o 
  -4  14   2     7444.69     7457.52    448.88 o 
  -3  14   2    20380.28    21047.28    970.03 o 
  -2  14   2     1993.96     2009.43    208.00 o 
  -1  14   2    17357.08    17525.77    587.94 o 
   0  14   2     1383.61     1461.01     79.18 o 
   1  14   2     8774.83     8914.22    205.87 o 
   2  14   2     1896.68     1856.75     70.21 o 
   3  14   2     2899.40     2960.42    155.92 o 
   4  14   2      105.10       28.72     30.33 o 
   5  14   2      274.04      200.88     42.81 o 
   6  14   2        2.36      -46.24     30.82 o 
   7  14   2     2876.20     2727.82     98.63 o 
   8  14   2      462.90      432.97     54.21 o 
   9  14   2     2163.42     1894.44     86.13 o 
  10  14   2      998.55      825.42     70.45 o 
 -10  15   2      621.98      589.20    133.74 o 
  -9  15   2     4645.53     4530.97    125.91 o 
  -8  15   2        1.83      -45.05     30.03 o 
  -7  15   2     4319.29     4288.99    116.63 o 
  -6  15   2       27.88       18.48     32.22 o 
  -5  15   2     1109.47     1253.37     83.43 o 
  -4  15   2     1297.31     1516.66    202.18 o 
  -3  15   2     2237.03     2583.72    123.44 o 
  -2  15   2     2572.57     2765.33    104.91 o 
  -1  15   2     3768.98     3773.60    125.12 o 
   0  15   2       93.86       69.58     29.27 o 
   1  15   2     4432.82     4471.85    162.12 o 
   2  15   2      912.68      839.35     81.08 o 
   3  15   2    17099.26    18269.81    901.60 o 
   4  15   2      296.82      195.55     51.26 o 
   5  15   2     6643.47     6982.76    473.43 o 
   6  15   2        3.03      -45.81     30.54 o 
   7  15   2     5172.20     5229.05    204.62 o 
   8  15   2      111.72      110.53     42.15 o 
   9  15   2     2522.04     2649.93    103.56 o 
 -10  16   2        3.51      -18.62     63.82 o 
  -9  16   2     2451.59     2263.08    114.91 o 
  -8  16   2        2.75       -8.18     33.17 o 
  -7  16   2     5746.93     5477.01    289.66 o 
  -6  16   2       19.60      -16.55     30.98 o 
  -5  16   2    17545.14    18198.47   1900.96 o 
  -4  16   2      487.41      570.59     66.46 o 
  -3  16   2     9162.09     8741.17    321.35 o 
  -2  16   2        1.86      -21.63     33.70 o 
  -1  16   2     1306.72     1358.72     78.58 o 
   0  16   2       32.94       33.43     36.23 o 
   1  16   2      250.65      270.05     50.48 o 
   2  16   2      309.91      327.21     51.48 o 
   3  16   2        4.08       28.25     30.95 o 
   4  16   2       95.62       60.93     47.97 o 
   5  16   2      207.12      275.46     59.09 o 
   6  16   2       10.37      -43.21     44.34 o 
   7  16   2     1561.67     1593.64     81.94 o 
   8  16   2       21.38        4.63     37.54 o 
   9  16   2     2273.00     2307.26     99.99 o 
  -9  17   2     3402.26     3329.63    225.42 o 
  -8  17   2     1145.84     1162.51     88.16 o 
  -7  17   2     1609.99     1528.17     74.56 o 
  -6  17   2      921.36      999.09     78.71 o 
  -5  17   2       17.25       32.37     42.21 o 
  -4  17   2      184.82      166.16     63.25 o 
  -3  17   2      441.44      353.76     83.00 o 
  -2  17   2      180.47      164.30     69.36 o 
  -1  17   2     4056.68     3891.90    196.42 o 
   0  17   2     1381.80     1301.89    114.27 o 
   1  17   2     6275.03     6140.22    245.46 o 
   2  17   2     3191.11     3299.28    250.79 o 
   3  17   2     5015.76     4985.83    358.34 o 
   4  17   2     3205.99     3363.37    332.79 o 
   5  17   2     5893.98     5999.65    417.86 o 
   6  17   2     2191.66     2383.99    248.30 o 
   7  17   2     4689.69     4962.62    257.32 o 
   8  17   2      623.52      633.85     66.93 o 
  -8  18   2      927.38     1039.77     95.45 o 
  -7  18   2     1566.09     1363.74     93.17 o 
  -6  18   2     1342.37     1194.14     84.06 o 
  -5  18   2     3125.34     3344.67    190.38 o 
  -4  18   2     1607.52     1714.86    206.44 o 
  -3  18   2     1454.32     1654.68    492.62 o 
  -2  18   2     2796.01     2499.61    162.88 o 
  -1  18   2     4517.71     4396.17    213.62 o 
   0  18   2       37.41        1.56     54.01 o 
   1  18   2     2575.56     2774.92    588.55 o 
   2  18   2      768.68      791.69    119.90 o 
   3  18   2       99.77       94.76     38.09 o 
   4  18   2       53.47       21.12     77.03 o 
   5  18   2       64.75       66.94     48.83 o 
   6  18   2      126.20      166.04     59.69 o 
   7  18   2      624.78      603.26     97.86 o 
  -7  19   2      405.85      241.62     93.66 o 
  -6  19   2      193.52      124.36     77.74 o 
  -5  19   2      150.96       87.84     74.62 o 
  -4  19   2      334.93      388.51     69.29 o 
  -3  19   2        1.10      -37.26     45.70 o 
  -2  19   2     1591.19     2054.86    611.36 o 
  -1  19   2      328.98      453.96     89.19 o 
   0  19   2     2799.72     3167.56    901.66 o 
   1  19   2     1323.35     1347.00    173.25 o 
   2  19   2     3016.76     3503.70    489.92 o 
   3  19   2     2460.08     2600.97    460.28 o 
   4  19   2     2729.28     2592.63    364.27 o 
   5  19   2     1822.07     1874.75    214.26 o 
   6  19   2     1783.06     1576.76    234.58 o 
  -5  20   2       24.91      -45.91     61.68 o 
  -4  20   2     6227.85     6108.24    285.11 o 
  -3  20   2      132.08      104.32     72.91 o 
  -2  20   2     4366.90     5420.48   2159.21 o 
  -1  20   2       92.35      104.82    128.98 o 
   0  20   2     2791.65     3452.34    697.92 o 
   1  20   2      124.88      223.60     68.65 o 
   2  20   2     1951.38     2557.55    475.21 o 
   3  20   2        1.02      -56.57     87.41 o 
   4  20   2       38.88      -26.49     48.21 o 
   5  20   2      218.85      276.91     67.63 o 
  -4  21   2        0.54      -18.48     65.24 o 
  -3  21   2       80.54       42.92     70.92 o 
  -2  21   2     1003.65     1416.23    481.46 o 
  -1  21   2      164.81      154.02     64.55 o 
   0  21   2     3741.31     4583.75   1537.61 o 
   1  21   2      352.52      430.18    198.77 o 
   2  21   2     3340.89     3650.79    893.56 o 
   3  21   2       60.12       45.91    110.72 o 
  -1  22   2      112.81       18.32     59.10 o 
 -13   0   3       79.55      130.90     70.21 o 
 -11   0   3      461.47      424.68     79.88 o 
  -9   0   3    12725.61    12860.47    370.53 o 
  -7   0   3    10174.47    11383.53    310.91 o 
  -5   0   3    11400.23     8394.83    159.18 o 
  -3   0   3    27136.96    22098.27    360.99 o 
  -1   0   3    53682.38    49964.57   1358.25 o 
   1   0   3    92819.77    74198.09   1918.19 o 
   3   0   3    56624.32    47387.70    628.06 o 
   5   0   3     1544.84     1791.70     58.83 o 
   7   0   3     3597.94     3727.85     83.77 o 
   9   0   3    12787.43    13578.98    329.03 o 
  11   0   3     5570.68     5295.27    213.76 o 
  13   0   3     2564.20     2697.31    162.74 o 
 -14   1   3      737.91      770.74     77.01 o 
 -13   1   3     9249.16    10080.29    276.79 o 
 -12   1   3     2280.44     2148.27     98.85 o 
 -11   1   3     2251.88     2260.40     96.73 o 
 -10   1   3      387.59      354.70     61.61 o 
  -9   1   3     4667.90     4775.28    133.89 o 
  -8   1   3      237.45      144.74     24.17 o 
  -7   1   3       62.76      146.41     37.36 o 
  -6   1   3      288.10      280.41     18.07 o 
  -5   1   3     1066.86      856.23     25.50 o 
  -4   1   3       45.19       53.48     19.49 o 
  -3   1   3    28930.07    28987.97    543.41 o 
  -2   1   3     1212.01     1329.40     40.78 o 
  -1   1   3    41810.23    40597.74    521.64 o 
   0   1   3     6738.53     6939.32    129.26 o 
   1   1   3    49755.02    46876.10    436.69 o 
   2   1   3     5060.86     5640.54     64.18 o 
   3   1   3    38211.79    36995.98    350.65 o 
   4   1   3     4312.58     4044.69     54.19 o 
   5   1   3    25554.98    25502.52    252.81 o 
   6   1   3     2332.97     2190.83     41.08 o 
   7   1   3     6134.46     6274.31     83.83 o 
   8   1   3        3.04      -16.01     16.48 o 
   9   1   3        3.69        8.37     21.03 o 
  10   1   3       21.80       28.47     24.98 o 
  11   1   3     1309.72     1372.34     66.42 o 
  12   1   3      264.83      373.65     56.48 o 
  13   1   3     4420.50     4904.47    188.89 o 
 -14   2   3        0.56      -38.74     38.83 o 
 -13   2   3      401.76      389.69     50.09 o 
 -12   2   3     2318.82     2459.15    236.07 o 
 -11   2   3     3322.24     3383.20    224.49 o 
 -10   2   3     1227.09     1061.39     69.01 o 
  -9   2   3     5575.91     5458.76    230.82 o 
  -8   2   3     3932.90     3744.26     98.82 o 
  -7   2   3    14176.92    14274.71    249.86 o 
  -6   2   3     5847.47     6064.32    102.72 o 
  -5   2   3    18374.29    19186.30    229.61 o 
  -4   2   3     2586.43     3096.43    102.98 o 
  -3   2   3    28187.90    29814.77    414.98 o 
  -2   2   3     8003.44     8667.62    178.56 o 
  -1   2   3    23570.83    22674.29    264.48 o 
   0   2   3     8632.25     8645.11    143.05 o 
   1   2   3     5893.77     5919.27     65.71 o 
   2   2   3      417.20      423.10     14.25 o 
   3   2   3     9269.17     8958.42     97.59 o 
   4   2   3     2778.62     2851.57     43.56 o 
   5   2   3     6137.83     6139.38     77.28 o 
   6   2   3     3663.26     3644.51     78.13 o 
   7   2   3     5183.16     5089.52     75.09 o 
   8   2   3     9188.38     9005.49    124.69 o 
   9   2   3    11511.79    12031.31    182.42 o 
  10   2   3     4661.84     4767.03    124.14 o 
  11   2   3     5651.76     6067.15    140.03 o 
  12   2   3     1898.72     1971.87    117.01 o 
  13   2   3     1745.13     1794.46     95.82 o 
 -14   3   3     2875.92     2853.80    250.64 o 
 -13   3   3      562.51      545.95     66.79 o 
 -12   3   3     1444.83     1370.76     81.85 o 
 -11   3   3     1073.89      978.03    123.72 o 
 -10   3   3      832.50      838.95     63.77 o 
  -9   3   3     4857.33     4748.53    103.27 o 
  -8   3   3     2336.17     2271.52     64.82 o 
  -7   3   3     1660.55     1569.30     51.74 o 
  -6   3   3       86.26      142.88     32.12 o 
  -5   3   3      634.16      648.64     22.11 o 
  -4   3   3    11031.43    11885.91    242.22 o 
  -3   3   3     5207.55     5596.32    175.91 o 
  -2   3   3    15281.47    11822.08    255.91 o 
  -1   3   3    27105.05    25435.42    427.70 o 
   0   3   3     2791.29     4327.87     94.62 o 
   1   3   3    85761.79    74874.11   1583.92 o 
   2   3   3     5720.10     3926.00     71.57 o 
   3   3   3    45261.16    43435.82    410.72 o 
   4   3   3     8406.33     8809.02    100.01 o 
   5   3   3     3765.34     3784.08     55.65 o 
   6   3   3    17380.05    17297.48    183.30 o 
   7   3   3      252.42      223.82     20.14 o 
   8   3   3     3397.32     3280.71     64.80 o 
   9   3   3       52.72       51.22     28.31 o 
  10   3   3       34.61       42.99     30.19 o 
  11   3   3      460.31      531.46     51.43 o 
  12   3   3       82.53       52.96     37.45 o 
  13   3   3      111.27       33.26     63.25 o 
 -14   4   3      276.92      206.60     46.57 o 
 -13   4   3       14.57      -54.10     36.06 o 
 -12   4   3     1742.36     1589.40     92.10 o 
 -11   4   3      228.47      139.37     44.46 o 
 -10   4   3     9007.24     8587.89    246.95 o 
  -9   4   3     2353.77     2101.16     66.55 o 
  -8   4   3    21824.82    22354.46    482.19 o 
  -7   4   3     2499.24     2494.23     66.93 o 
  -6   4   3    30483.42    30590.88    439.57 o 
  -5   4   3     9689.09     9932.86    215.24 o 
  -4   4   3    39445.85    40431.82   1040.12 o 
  -3   4   3     6035.06     6619.31    222.62 o 
  -2   4   3    20625.90    20786.88    462.50 o 
  -1   4   3     1020.91      703.89     26.22 o 
   0   4   3     7933.57     8121.16    128.07 o 
   1   4   3     1940.56     1738.48     33.35 o 
   2   4   3      862.16      732.11     22.50 o 
   3   4   3     2135.99     2239.90     36.88 o 
   4   4   3     2402.63     2187.73     38.25 o 
   5   4   3      527.81      548.98     22.32 o 
   6   4   3     7293.31     7562.29     94.64 o 
   7   4   3      265.27      220.40     21.56 o 
   8   4   3    22815.73    23620.21    273.88 o 
   9   4   3       18.06       -1.13     22.11 o 
  10   4   3    14098.64    14960.65    256.11 o 
  11   4   3      248.62      212.61     42.19 o 
  12   4   3     5955.16     6386.76    281.72 o 
 -14   5   3     3400.66     3182.92    110.00 o 
 -13   5   3      139.08      136.32     47.09 o 
 -12   5   3     9897.50     9650.37    854.47 o 
 -11   5   3     1077.53     1138.32     80.87 o 
 -10   5   3     3637.95     3808.65    232.17 o 
  -9   5   3     1927.35     1768.48    115.64 o 
  -8   5   3     8707.67     8489.01    167.71 o 
  -7   5   3     2306.56     2261.61     65.67 o 
  -6   5   3     1167.81      948.75     42.33 o 
  -5   5   3     4408.70     4655.59    160.13 o 
  -4   5   3     2740.48     3192.09    140.01 o 
  -3   5   3     9951.00     9225.55    252.80 o 
  -2   5   3    17464.27    18026.51    360.31 o 
  -1   5   3    11482.98    10221.06    267.32 o 
   0   5   3    28766.37    28264.80    803.25 o 
   1   5   3        7.41       13.61      9.00 o 
   2   5   3    24399.95    25181.54    267.43 o 
   3   5   3      150.74      179.86     15.62 o 
   4   5   3    27384.45    27487.20    271.99 o 
   5   5   3      273.76      298.39     19.34 o 
   6   5   3     9606.37    10192.91    172.47 o 
   7   5   3      116.44       93.20     18.50 o 
   8   5   3     6732.09     7040.90    170.04 o 
   9   5   3       70.40       18.54     23.46 o 
  10   5   3      317.39      337.71     52.13 o 
  11   5   3      406.49      443.13     64.45 o 
  12   5   3      208.74      202.45     56.75 o 
 -14   6   3      419.41      462.51     58.24 o 
 -13   6   3       31.48      -12.00     42.55 o 
 -12   6   3       90.08       21.24     41.91 o 
 -11   6   3       33.01      -51.38     34.25 o 
 -10   6   3     2562.36     2527.97    102.11 o 
  -9   6   3      852.33      853.06     47.42 o 
  -8   6   3     9130.63     9009.80    347.56 o 
  -7   6   3     6754.61     5801.61    195.59 o 
  -6   6   3    34869.24    36039.38   1315.24 o 
  -5   6   3     7430.28     8951.44    374.90 o 
  -4   6   3    77158.02    78361.52   2640.35 o 
  -3   6   3       13.02       37.98     20.69 o 
  -2   6   3    15907.67    16600.73    347.19 o 
  -1   6   3     1956.81     1712.73     52.09 o 
   0   6   3    18767.50    18169.09    298.32 o 
   1   6   3     2541.23     2027.29     40.91 o 
   2   6   3     2886.72     2461.65     44.05 o 
   3   6   3      320.47      400.69     29.63 o 
   4   6   3     4177.55     4196.63     66.95 o 
   5   6   3        1.87       -3.51     22.61 o 
   6   6   3     8569.51     9326.43    140.86 o 
   7   6   3      359.47      342.62     29.78 o 
   8   6   3     5642.17     5765.72    106.83 o 
   9   6   3      563.69      455.32     38.20 o 
  10   6   3     5353.82     5425.07    130.11 o 
  11   6   3      399.30      333.91     61.65 o 
  12   6   3     1831.34     1672.06    222.15 o 
 -13   7   3     3530.52     3835.44    401.65 o 
 -12   7   3     5200.83     4697.52    403.08 o 
 -11   7   3     2576.70     2534.68    107.03 o 
 -10   7   3     4540.04     4573.44    111.41 o 
  -9   7   3      223.57      193.04     47.21 o 
  -8   7   3     3532.40     3386.82     88.17 o 
  -7   7   3      615.87      534.02     40.69 o 
  -6   7   3     2493.99     2436.48    123.17 o 
  -5   7   3     8475.00     8595.53    483.83 o 
  -4   7   3     1814.72     1850.28     80.13 o 
  -3   7   3     6333.63     5848.16    178.41 o 
  -2   7   3    15145.96    15370.38    405.59 o 
  -1   7   3      449.47      420.72     25.10 o 
   0   7   3    14079.30    14469.53    468.90 o 
   1   7   3    17032.12    16074.48    390.22 o 
   2   7   3    20441.28    21740.50    237.67 o 
   3   7   3    28840.06    28599.07    307.82 o 
   4   7   3     7972.76     8512.00    112.53 o 
   5   7   3     3961.87     4094.50     69.05 o 
   6   7   3     3021.43     3169.49     61.02 o 
   7   7   3     2591.52     2573.94     65.72 o 
   8   7   3     3294.07     3398.28     79.42 o 
   9   7   3      312.49      298.27     41.14 o 
  10   7   3      177.22      174.54     57.42 o 
  11   7   3     2230.71     2503.54    118.82 o 
  12   7   3      121.61      171.06     57.45 o 
 -13   8   3        4.53       27.19     44.83 o 
 -12   8   3       56.28       -5.51     41.45 o 
 -11   8   3      491.45      449.44     84.00 o 
 -10   8   3     1410.46     1287.06     62.70 o 
  -9   8   3     2450.09     2638.74     82.29 o 
  -8   8   3    11125.27    11106.87    348.29 o 
  -7   8   3     7944.73     7913.49    413.34 o 
  -6   8   3    26574.85    26108.76    878.56 o 
  -5   8   3    14451.19    15971.79    726.15 o 
  -4   8   3    21942.56    22890.02    990.72 o 
  -3   8   3     4007.19     4231.95    165.43 o 
  -2   8   3    24181.15    23662.79    644.07 o 
  -1   8   3     6826.17     7102.63    265.63 o 
   0   8   3     7678.87     7730.79    173.43 o 
   1   8   3     6186.38     5973.27    138.87 o 
   2   8   3       82.14       70.95     15.74 o 
   3   8   3      713.44      672.73     27.94 o 
   4   8   3     2701.44     2627.89     53.19 o 
   5   8   3       36.35       68.10     17.01 o 
   6   8   3     6064.70     6451.45    112.05 o 
   7   8   3     2548.23     2740.22     69.67 o 
   8   8   3     6819.94     7116.48    152.03 o 
   9   8   3     5507.12     5796.94    137.19 o 
  10   8   3     2816.74     2913.15     96.29 o 
  11   8   3     1764.94     1638.15    101.00 o 
  12   8   3     1595.20     1534.13    108.16 o 
 -13   9   3     4642.35     4756.70    249.93 o 
 -12   9   3     1075.39     1128.96    135.80 o 
 -11   9   3     9045.94     9113.96    417.93 o 
 -10   9   3     3462.49     3336.35    204.39 o 
  -9   9   3     5450.38     5377.43    126.20 o 
  -8   9   3     1811.03     1591.20     72.48 o 
  -7   9   3      676.12      685.93     55.35 o 
  -6   9   3      329.75      289.63     33.25 o 
  -5   9   3     1538.74     1612.05     64.11 o 
  -4   9   3     6487.75     6594.68    326.06 o 
  -3   9   3     6518.82     6982.41    255.78 o 
  -2   9   3     3933.97     3663.28    122.00 o 
  -1   9   3     5228.70     5058.13    283.09 o 
   0   9   3    16550.78    16991.31    606.42 o 
   1   9   3    42912.68    42797.35    994.11 o 
   2   9   3     8510.23     8710.64    127.18 o 
   3   9   3    13421.13    14464.83    173.57 o 
   4   9   3     2117.65     2155.96     49.41 o 
   5   9   3     2557.53     2751.17     68.92 o 
   6   9   3     7128.67     7543.38    127.07 o 
   7   9   3      364.15      298.73     41.00 o 
   8   9   3      508.59      493.74     50.25 o 
   9   9   3      214.01      164.13     40.15 o 
  10   9   3      102.64       66.67     37.45 o 
  11   9   3      175.34      105.39     54.10 o 
 -13  10   3       17.97       57.35     48.00 o 
 -12  10   3        0.62      -20.30     44.12 o 
 -11  10   3      599.79      627.96    155.28 o 
 -10  10   3      493.21      495.89     54.81 o 
  -9  10   3     2104.40     2029.65    141.95 o 
  -8  10   3      648.13      557.04     47.80 o 
  -7  10   3    15042.70    15202.94    776.41 o 
  -6  10   3      529.78      463.88     54.54 o 
  -5  10   3    24256.01    25852.48   1009.19 o 
  -4  10   3        2.92      -22.25     14.83 o 
  -3  10   3    20599.09    21444.40    703.10 o 
  -2  10   3     3838.19     3991.98    190.89 o 
  -1  10   3    10800.93    11363.55    615.22 o 
   0  10   3      266.28      295.57     29.80 o 
   1  10   3      926.74     1040.05     75.25 o 
   2  10   3      188.63      200.27     29.52 o 
   3  10   3      647.89      693.21     33.27 o 
   4  10   3      899.90      856.76     35.48 o 
   5  10   3     2376.47     2703.81     58.95 o 
   6  10   3      938.53      920.47     55.22 o 
   7  10   3     1932.03     2009.65     77.60 o 
   8  10   3       12.86      -42.14     28.29 o 
   9  10   3     4156.85     3947.22    114.90 o 
  10  10   3        3.18      -23.06     33.16 o 
  11  10   3     2217.29     2085.15    116.04 o 
 -12  11   3      159.19      110.25     53.65 o 
 -11  11   3     6384.78     6390.38    169.04 o 
 -10  11   3      901.17      876.94     58.53 o 
  -9  11   3     7607.76     6754.22    197.82 o 
  -8  11   3      647.53      699.83     52.78 o 
  -7  11   3     2438.05     2200.82     90.91 o 
  -6  11   3      145.53      140.82     29.83 o 
  -5  11   3      907.68      960.44     49.65 o 
  -4  11   3      173.45      203.77     27.47 o 
  -3  11   3    19162.30    19276.63    814.20 o 
  -2  11   3      174.11      223.33     25.73 o 
  -1  11   3    21503.91    21657.77   1094.14 o 
   0  11   3      372.47      430.93     37.00 o 
   1  11   3    46697.96    47052.98   1868.26 o 
   2  11   3      178.36      285.08     75.85 o 
   3  11   3    25433.12    27138.32    371.29 o 
   4  11   3      101.94      111.16     24.29 o 
   5  11   3     7865.81     8473.01    143.52 o 
   6  11   3       26.76        5.80     30.86 o 
   7  11   3     2439.18     2340.89     84.98 o 
   8  11   3      857.58      889.11     58.82 o 
   9  11   3        3.82       -2.85     32.98 o 
  10  11   3       27.36      -43.84     33.67 o 
  11  11   3      122.54      137.91     57.55 o 
 -12  12   3      218.16      204.44    109.87 o 
 -11  12   3     2463.97     2310.08     89.63 o 
 -10  12   3      351.78      330.77     47.12 o 
  -9  12   3     6423.73     6423.61    148.77 o 
  -8  12   3     1825.33     1804.45     72.63 o 
  -7  12   3    13506.07    13949.21    615.47 o 
  -6  12   3     5620.06     5925.14    343.80 o 
  -5  12   3    18560.96    20358.43   1128.99 o 
  -4  12   3     5716.07     6196.96    331.14 o 
  -3  12   3     7067.01     7850.06    506.03 o 
  -2  12   3     2810.09     2858.85    179.31 o 
  -1  12   3     2342.59     2530.35    162.89 o 
   0  12   3      121.85      135.81     28.47 o 
   1  12   3      578.47      785.02     91.91 o 
   2  12   3      438.40      463.77     31.54 o 
   3  12   3     1671.53     1683.06     64.43 o 
   4  12   3      164.09      138.17     57.18 o 
   5  12   3    10200.36    10523.24    201.78 o 
   6  12   3     2441.26     2339.02     85.38 o 
   7  12   3     3264.40     3337.31    104.84 o 
   8  12   3      623.97      511.71     54.58 o 
   9  12   3     3313.71     3498.57    112.11 o 
  10  12   3     1026.05      986.96     68.11 o 
 -11  13   3     1300.07     1155.05     67.58 o 
 -10  13   3     3525.39     3657.33    163.40 o 
  -9  13   3      504.48      418.10     56.44 o 
  -8  13   3     3314.21     3142.21    208.68 o 
  -7  13   3        5.02      -17.23     29.96 o 
  -6  13   3      161.99      134.23     33.27 o 
  -5  13   3      198.09      157.64     44.09 o 
  -4  13   3      321.36      340.26     37.41 o 
  -3  13   3      107.30       91.22     34.42 o 
  -2  13   3     4782.14     5506.09    658.98 o 
  -1  13   3      711.04      657.47     87.33 o 
   0  13   3     8725.97     9147.27    583.81 o 
   1  13   3     7687.29     7742.34    365.70 o 
   2  13   3     4619.18     4962.47    226.31 o 
   3  13   3     5486.64     5736.07    130.26 o 
   4  13   3     2404.89     2384.11     81.07 o 
   5  13   3     4301.42     4496.65    120.45 o 
   6  13   3     1890.40     1869.42     79.29 o 
   7  13   3     2082.78     2195.18     86.95 o 
   8  13   3      794.03      824.01     64.62 o 
   9  13   3       56.33      -25.78     33.69 o 
  10  13   3      184.12      161.19     45.65 o 
 -11  14   3      890.56      973.45     70.81 o 
 -10  14   3     2269.99     2227.04     89.77 o 
  -9  14   3     1025.44     1127.35     66.92 o 
  -8  14   3    10497.06    10540.80    274.40 o 
  -7  14   3     3741.53     3749.88    146.64 o 
  -6  14   3    14893.44    15397.95    749.51 o 
  -5  14   3     2308.55     2244.91    151.72 o 
  -4  14   3    17340.81    18149.09   1598.36 o 
  -3  14   3      104.96       88.52     39.23 o 
  -2  14   3    11990.99    12936.51   1548.98 o 
  -1  14   3     1669.06     1653.44    143.76 o 
   0  14   3      793.43      692.66     96.46 o 
   1  14   3      457.69      377.04     59.54 o 
   2  14   3      637.37      662.66     70.90 o 
   3  14   3      386.87      487.65     55.31 o 
   4  14   3     3929.53     3814.93    106.23 o 
   5  14   3      933.84      873.10     81.30 o 
   6  14   3     5487.86     5786.80    145.51 o 
   7  14   3     3913.54     4208.33    124.32 o 
   8  14   3     5285.52     5572.13    148.56 o 
   9  14   3     2665.28     2947.65    108.48 o 
 -10  15   3     2912.21     2733.45    163.62 o 
  -9  15   3      356.84      312.12     48.15 o 
  -8  15   3     1056.54     1006.42    112.09 o 
  -7  15   3      430.02      466.39     51.18 o 
  -6  15   3     2753.10     2904.52    173.02 o 
  -5  15   3       57.09       42.51     33.17 o 
  -4  15   3      171.53      165.35     77.32 o 
  -3  15   3      709.57      719.60     69.17 o 
  -2  15   3     2120.56     2482.08    493.18 o 
  -1  15   3        3.84       -3.52     35.25 o 
   0  15   3     5939.76     6123.86    525.81 o 
   1  15   3      145.61       65.89     32.04 o 
   2  15   3     7598.97     7982.64    436.84 o 
   3  15   3     1144.51     1056.34     60.19 o 
   4  15   3    13732.68    13754.35   1021.35 o 
   5  15   3     1370.80     1458.94    193.65 o 
   6  15   3     4046.52     4172.53    230.75 o 
   7  15   3      696.63      680.83     63.14 o 
   8  15   3     1545.97     1695.30     86.40 o 
   9  15   3       33.04       27.61     40.04 o 
 -10  16   3      974.86     1042.18     75.53 o 
  -9  16   3        7.07      -38.58     34.12 o 
  -8  16   3     3894.79     3746.54    144.73 o 
  -7  16   3      995.68      943.59     62.88 o 
  -6  16   3     2435.17     2249.69    150.70 o 
  -5  16   3       13.04      -24.34     40.70 o 
  -4  16   3     8924.71    10450.46   1875.24 o 
  -3  16   3       62.43       11.88     44.51 o 
  -2  16   3     4125.65     4656.32    891.22 o 
  -1  16   3      439.28      446.86     73.91 o 
   0  16   3     3607.47     4114.59    642.06 o 
   1  16   3      212.78      192.95     40.47 o 
   2  16   3     1590.34     1720.62    103.89 o 
   3  16   3       33.72       56.24     34.55 o 
   4  16   3      560.66      604.75     71.80 o 
   5  16   3       27.29       42.06     46.41 o 
   6  16   3     2366.81     2349.22    141.99 o 
   7  16   3       11.60      -20.05     46.98 o 
   8  16   3     3542.60     3494.61    120.51 o 
  -9  17   3      474.31      456.55     60.31 o 
  -8  17   3      233.12      142.94     44.91 o 
  -7  17   3        2.96       -1.71     32.58 o 
  -6  17   3       16.19       -6.23     30.68 o 
  -5  17   3       60.70       68.00     46.31 o 
  -4  17   3      316.30      242.47     81.44 o 
  -3  17   3     2017.47     2452.65    488.92 o 
  -2  17   3     4791.11     5926.82   1087.99 o 
  -1  17   3     3488.16     4354.07    790.73 o 
   0  17   3     5830.61     6609.25   1106.33 o 
   1  17   3     3876.97     4202.58    369.00 o 
   2  17   3     7602.11     8067.11    673.50 o 
   3  17   3     3136.16     3165.54    214.48 o 
   4  17   3     7102.03     7840.02    375.08 o 
   5  17   3     1076.42     1015.50     87.96 o 
   6  17   3     2426.93     2499.30    214.40 o 
   7  17   3      555.31      616.99     82.93 o 
  -8  18   3     1547.85     1412.93     81.55 o 
  -7  18   3     1008.43      811.53    130.72 o 
  -6  18   3     2087.43     1873.35    231.53 o 
  -5  18   3     1175.93     1192.24    163.02 o 
  -4  18   3     6257.64     6865.78   1136.03 o 
  -3  18   3      149.44      157.20     58.28 o 
  -2  18   3      807.01     1014.01    256.40 o 
  -1  18   3     2778.00     3339.08    652.72 o 
   0  18   3      150.86      228.97     58.49 o 
   1  18   3     1190.85     1470.01    263.08 o 
   2  18   3      456.02      557.77     69.97 o 
   3  18   3      351.24      448.45     52.87 o 
   4  18   3      336.72      343.43     65.63 o 
   5  18   3      766.07      722.55     84.68 o 
   6  18   3     2241.51     2350.44    254.69 o 
   7  18   3      375.20      359.73    100.34 o 
  -7  19   3      274.35      153.07     85.13 o 
  -6  19   3       47.96       30.57     66.80 o 
  -5  19   3        6.65       -3.25     48.12 o 
  -4  19   3      168.21      245.92     61.50 o 
  -3  19   3      951.85     1027.14    410.89 o 
  -2  19   3     1385.29     1540.25    368.18 o 
  -1  19   3     1278.23     1457.65    392.42 o 
   0  19   3     2811.77     2934.08    542.79 o 
   1  19   3     2912.04     3065.46    615.77 o 
   2  19   3      627.56      711.40    124.58 o 
   3  19   3     4263.35     4742.88    644.27 o 
   4  19   3      438.37      509.35     77.86 o 
   5  19   3     1592.81     1509.69    103.55 o 
   6  19   3      211.44      220.55     66.84 o 
  -6  20   3       17.77      -46.62     58.84 o 
  -5  20   3     3375.80     3644.95    703.96 o 
  -4  20   3       59.12      105.39     94.23 o 
  -3  20   3     4048.70     3617.16    212.91 o 
  -2  20   3      696.24      897.57    243.68 o 
  -1  20   3     2090.20     2479.34    737.72 o 
   0  20   3       73.35       71.07     50.50 o 
   1  20   3      172.58      186.87    155.84 o 
   2  20   3       14.65        2.60     82.01 o 
   3  20   3      313.19      515.93    123.08 o 
   4  20   3        1.14        7.31     51.84 o 
  -4  21   3       71.57       42.55     55.69 o 
  -3  21   3      326.66      381.61     95.65 o 
  -2  21   3      232.22      482.89    274.95 o 
  -1  21   3     2146.47     2478.65    948.85 o 
   0  21   3       16.30       -5.77     52.14 o 
   1  21   3     5996.87     6939.63   1643.36 o 
   2  21   3      183.49      312.01    106.88 o 
   3  21   3     5973.90     7747.98    361.29 o 
 -14   0   4      955.98      935.35    119.39 o 
 -12   0   4     3504.54     3420.46    175.53 o 
 -10   0   4     2290.65     2279.74    128.34 o 
  -8   0   4    26654.41    26122.73   1174.26 o 
  -6   0   4     4691.41     4929.58    110.68 o 
  -4   0   4    21107.05    21956.47    366.16 o 
  -2   0   4    98051.80    88082.31   1418.37 o 
   0   0   4     1595.63     1526.59    178.58 o 
   2   0   4    12651.56    13427.57    194.43 o 
   4   0   4    25054.75    24246.23    339.74 o 
   6   0   4    39697.63    40784.79    560.76 o 
   8   0   4    11482.61    11713.73    308.28 o 
  10   0   4     5646.76     5902.33    163.33 o 
  12   0   4     2865.95     2918.18    163.73 o 
 -14   1   4     3092.48     3126.06    127.82 o 
 -13   1   4        7.80       -1.73     40.61 o 
 -12   1   4     3470.89     3483.03    125.31 o 
 -11   1   4     1333.04     1410.36     79.66 o 
 -10   1   4      817.79      738.64     90.96 o 
  -9   1   4       44.72       16.85     34.49 o 
  -8   1   4       17.95       10.39     18.72 o 
  -7   1   4      563.55      461.20     23.74 o 
  -6   1   4     2114.57     1962.71     43.05 o 
  -5   1   4      692.69      662.39     25.79 o 
  -4   1   4     8994.33     9863.24    128.92 o 
  -3   1   4     7973.65     7852.21    172.38 o 
  -2   1   4    43810.27    44455.32    493.77 o 
  -1   1   4    14456.57    14003.04    193.16 o 
   0   1   4    29366.16    29982.13    411.82 o 
   1   1   4     5021.12     4947.43     86.76 o 
   2   1   4    17880.92    17897.29    178.19 o 
   3   1   4       38.81       33.48     13.71 o 
   4   1   4    17333.23    17696.31    181.42 o 
   5   1   4       30.08       20.64     11.99 o 
   6   1   4      702.29      767.45     27.50 o 
   7   1   4     1749.27     1525.44     38.39 o 
   8   1   4     2091.83     1928.16     49.79 o 
   9   1   4      697.03      642.41     40.70 o 
  10   1   4     3406.52     3575.23     85.94 o 
  11   1   4      154.57       83.37     35.07 o 
  12   1   4     2382.17     2582.37    113.63 o 
 -14   2   4      218.66      110.64     50.88 o 
 -13   2   4      299.54      232.10     54.61 o 
 -12   2   4     1639.08     1578.92     87.18 o 
 -11   2   4      340.23      388.06    174.46 o 
 -10   2   4    11907.65    11900.06    457.51 o 
  -9   2   4      114.67      118.28     56.50 o 
  -8   2   4    15465.85    15420.82    392.31 o 
  -7   2   4     4951.14     4972.03     83.68 o 
  -6   2   4    23785.46    23473.88    280.26 o 
  -5   2   4      722.18      770.14     32.02 o 
  -4   2   4    19873.32    20464.38    490.91 o 
  -3   2   4    20488.76    19980.46    331.88 o 
  -2   2   4     7960.69     8542.66    235.20 o 
  -1   2   4       74.16       95.75     15.65 o 
   0   2   4      726.21      588.69     26.37 o 
   1   2   4     1297.72     1187.16     36.39 o 
   2   2   4    15538.35    14557.80    148.46 o 
   3   2   4     6506.43     6485.30     77.12 o 
   4   2   4    16918.64    16748.46    173.46 o 
   5   2   4     4461.88     4607.37     64.59 o 
   6   2   4    10556.28    10515.69    122.68 o 
   7   2   4     3189.96     3072.77     58.19 o 
   8   2   4    11159.62    11140.26    148.23 o 
   9   2   4     2586.77     2622.97     68.75 o 
  10   2   4     6746.72     6989.47    147.78 o 
  11   2   4      169.50      152.68     37.88 o 
  12   2   4     1023.27     1004.27     62.56 o 
 -14   3   4     2456.69     2560.86    154.49 o 
 -13   3   4     4333.30     4132.44    143.16 o 
 -12   3   4     6522.61     6797.32    191.73 o 
 -11   3   4     9344.66     9173.96    489.13 o 
 -10   3   4     2295.52     2185.10    124.22 o 
  -9   3   4     7594.94     6819.18    209.81 o 
  -8   3   4      170.25      172.11     38.66 o 
  -7   3   4     4639.56     4092.28     89.01 o 
  -6   3   4     1575.35     1449.87     36.45 o 
  -5   3   4     2160.13     1764.28     39.76 o 
  -4   3   4     7707.36     7595.13    249.09 o 
  -3   3   4     9945.89    10272.37    222.70 o 
  -2   3   4     4274.05     5413.72    160.11 o 
  -1   3   4     4575.93     5569.42    125.63 o 
   0   3   4    33289.30    25790.45    727.72 o 
   1   3   4    92205.11    78706.69   1296.56 o 
   2   3   4    38641.07    37330.91    355.95 o 
   3   3   4    19053.74    18881.92    190.79 o 
   4   3   4    26934.07    26294.88    260.78 o 
   5   3   4    10856.97    10650.21    150.18 o 
   6   3   4     2267.37     2178.71     48.77 o 
   7   3   4     2657.06     2795.85     52.37 o 
   8   3   4     2095.53     2071.93     52.09 o 
   9   3   4      140.25      117.92     31.18 o 
  10   3   4       45.99       37.76     31.29 o 
  11   3   4      711.76      753.61     94.44 o 
  12   3   4     1482.40     1526.52     93.72 o 
 -14   4   4        9.77      -29.22     42.31 o 
 -13   4   4     2087.40     2288.83    108.08 o 
 -12   4   4       79.97      109.03     45.04 o 
 -11   4   4     1882.31     1662.80    136.51 o 
 -10   4   4     2733.14     2261.49     96.03 o 
  -9   4   4     6239.93     6377.65    127.82 o 
  -8   4   4     4293.26     4248.06    194.77 o 
  -7   4   4    17959.04    18075.53    445.27 o 
  -6   4   4     7725.04     7414.82    139.97 o 
  -5   4   4     2290.24     2819.48     53.33 o 
  -4   4   4    24553.48    24953.76    594.12 o 
  -3   4   4     2854.00     3285.13     56.19 o 
  -2   4   4        5.17       21.66      8.46 o 
  -1   4   4      222.17      156.31     11.24 o 
   0   4   4     1002.21      940.73     36.08 o 
   1   4   4     5873.64     5497.08    100.05 o 
   2   4   4      681.94      829.72     22.45 o 
   3   4   4     1213.54     1105.31     26.09 o 
   4   4   4        6.73       -0.92     10.86 o 
   5   4   4     9704.00     9960.69    116.08 o 
   6   4   4      329.16      408.33     22.91 o 
   7   4   4    17845.49    18552.90    220.31 o 
   8   4   4     1461.86     1494.98     44.97 o 
   9   4   4     6087.89     6470.13    188.16 o 
  10   4   4     2820.71     2937.64    134.67 o 
  11   4   4      778.03      897.07     79.28 o 
  12   4   4      378.88      363.85     66.56 o 
 -14   5   4      243.96      189.69     61.75 o 
 -13   5   4     5099.50     5269.08    328.74 o 
 -12   5   4      229.66      180.09     47.55 o 
 -11   5   4     6140.81     6111.55    270.97 o 
 -10   5   4       14.75       -5.88     34.87 o 
  -9   5   4     1701.42     1754.62     63.33 o 
  -8   5   4     1837.19     1648.82     59.80 o 
  -7   5   4      437.14      426.58     37.30 o 
  -6   5   4      130.83       65.91     21.72 o 
  -5   5   4    17238.77    18379.01    556.02 o 
  -4   5   4     4751.70     4534.27    138.74 o 
  -3   5   4    28603.47    29695.26   1215.56 o 
  -2   5   4     8516.50     7642.93    205.26 o 
  -1   5   4    39743.34    37861.80   1038.18 o 
   0   5   4        6.37        9.12     13.24 o 
   1   5   4    25019.16    25228.24    926.59 o 
   2   5   4     1898.61     1921.27     35.74 o 
   3   5   4    14070.56    14592.44    167.52 o 
   4   5   4       45.41       87.79     13.52 o 
   5   5   4     7077.20     7290.93     92.00 o 
   6   5   4       92.59       72.32     15.48 o 
   7   5   4     2378.54     2437.30     54.12 o 
   8   5   4       34.75       19.19     22.21 o 
   9   5   4      363.07      330.71     35.22 o 
  10   5   4      128.75      162.80     51.62 o 
  11   5   4     2160.80     2180.11    107.57 o 
  12   5   4        8.43      -64.44     42.96 o 
 -14   6   4      224.02      287.48     63.57 o 
 -13   6   4      513.60      513.22    148.38 o 
 -12   6   4        2.83      -52.53     35.02 o 
 -11   6   4     4921.81     5116.84    155.47 o 
 -10   6   4       25.09      -30.64     25.31 o 
  -9   6   4    16619.24    16530.22    658.41 o 
  -8   6   4     3229.23     3154.36    106.39 o 
  -7   6   4    24320.57    24598.85    875.29 o 
  -6   6   4     6596.68     6798.00    254.19 o 
  -5   6   4     7647.37     8015.06    347.45 o 
  -4   6   4     5135.62     4747.00    195.54 o 
  -3   6   4      253.88      428.04     26.22 o 
  -2   6   4       36.01       20.23     10.38 o 
  -1   6   4    11082.71    10776.84    238.10 o 
   0   6   4       75.18       -7.22     14.11 o 
   1   6   4     1019.87     1014.32     53.11 o 
   2   6   4     6112.32     6066.45     81.55 o 
   3   6   4    37909.52    38539.80    403.83 o 
   4   6   4     8311.32     8117.21    107.68 o 
   5   6   4      120.78      233.87     25.32 o 
   6   6   4     1612.55     1742.47     41.36 o 
   7   6   4     4639.48     4902.72     93.28 o 
   8   6   4      755.30      662.99     46.68 o 
   9   6   4     8247.68     8410.96    169.89 o 
  10   6   4      116.96      124.20     48.34 o 
  11   6   4     4699.62     4987.02    169.23 o 
  12   6   4      183.80      166.67     56.49 o 
 -14   7   4     1185.27     1113.96    201.32 o 
 -13   7   4     5373.55     5789.14    725.85 o 
 -12   7   4      541.25      488.65     66.02 o 
 -11   7   4     4214.16     4161.69    504.56 o 
 -10   7   4      668.89      656.39     78.57 o 
  -9   7   4     1937.90     2027.10     88.89 o 
  -8   7   4      295.03      280.09     35.47 o 
  -7   7   4      209.82      203.79     30.04 o 
  -6   7   4     4921.68     4840.70    270.34 o 
  -5   7   4    11981.94    13086.91    698.97 o 
  -4   7   4     2643.98     2481.83    147.97 o 
  -3   7   4    39338.15    38624.39   1194.10 o 
  -2   7   4      394.79      435.47     25.40 o 
  -1   7   4    22315.57    23411.63   1003.42 o 
   0   7   4    14558.20    14996.01    541.98 o 
   1   7   4     6732.56     7241.30    151.73 o 
   2   7   4     7815.83     7973.80    118.22 o 
   3   7   4     8381.55     8912.23    134.92 o 
   4   7   4       20.43       37.33     17.37 o 
   5   7   4     5640.50     5978.00    100.58 o 
   6   7   4       27.77       -4.51     16.44 o 
   7   7   4     3135.30     3160.07     90.02 o 
   8   7   4      322.77      300.15     41.74 o 
   9   7   4      486.91      485.59     48.11 o 
  10   7   4     1267.37     1416.63     89.48 o 
  11   7   4      536.39      513.30     71.16 o 
  12   7   4      300.12      395.11     69.05 o 
 -13   8   4      633.95      823.81    312.47 o 
 -12   8   4     3313.31     3153.37    176.38 o 
 -11   8   4     3251.25     3109.65    133.53 o 
 -10   8   4     8973.53     8690.78    430.66 o 
  -9   8   4     8797.28     8392.25    422.64 o 
  -8   8   4    11657.36    11804.86    343.50 o 
  -7   8   4     5480.63     5581.32    262.49 o 
  -6   8   4    16915.57    17704.89    892.15 o 
  -5   8   4     3238.74     3510.50    163.36 o 
  -4   8   4     2308.84     2458.78    100.83 o 
  -3   8   4     5417.77     5801.26    202.17 o 
  -2   8   4     5943.06     6102.33    251.30 o 
  -1   8   4       24.85       50.10     21.83 o 
   0   8   4     1061.29      969.42     50.34 o 
   1   8   4      778.67      803.30     27.61 o 
   2   8   4     2271.02     2263.96     49.83 o 
   3   8   4     1696.38     1651.46     40.29 o 
   4   8   4     2346.03     2470.03     51.55 o 
   5   8   4     3951.82     4150.86     73.38 o 
   6   8   4    11569.69    12212.52    214.71 o 
   7   8   4     5052.12     5243.26    123.44 o 
   8   8   4     5593.85     5672.95    133.26 o 
   9   8   4     5030.20     5374.15    132.77 o 
  10   8   4     4635.80     4632.76    162.44 o 
  11   8   4     2125.65     2058.55    112.96 o 
 -13   9   4      672.51      629.25    117.82 o 
 -12   9   4     2205.82     2165.77    107.97 o 
 -11   9   4      133.38      107.23     45.12 o 
 -10   9   4      908.65      908.31     56.15 o 
  -9   9   4      123.79       51.06     30.10 o 
  -8   9   4      166.72      191.72     36.31 o 
  -7   9   4     1193.43      971.67     61.16 o 
  -6   9   4     2039.44     1978.62    152.17 o 
  -5   9   4     2802.90     2598.74    130.94 o 
  -4   9   4     1458.19     1874.14     92.31 o 
  -3   9   4     2433.15     2161.26     67.62 o 
  -2   9   4    39706.13    40864.49   1472.30 o 
  -1   9   4     2708.16     2602.40    138.23 o 
   0   9   4    37111.91    36185.25   1630.67 o 
   1   9   4     3481.66     3408.80     88.00 o 
   2   9   4    11937.97    12774.51    248.46 o 
   3   9   4     1281.34     1181.98     39.74 o 
   4   9   4     7813.05     8095.56    113.40 o 
   5   9   4       20.37      -13.93     20.15 o 
   6   9   4     4527.19     4409.19    111.56 o 
   7   9   4     1086.56     1069.04     59.74 o 
   8   9   4      763.49      794.67     58.11 o 
   9   9   4      125.49      101.19     37.01 o 
  10   9   4        5.75       -1.87     34.37 o 
  11   9   4      163.91      235.24     60.81 o 
 -13  10   4       72.04       10.08     45.95 o 
 -12  10   4     2875.44     2918.19    321.85 o 
 -11  10   4       27.95       15.50     41.44 o 
 -10  10   4     9495.04     9258.39    293.33 o 
  -9  10   4       38.58       16.40     30.66 o 
  -8  10   4    20122.46    20569.53   1006.51 o 
  -7  10   4     2528.30     2434.65    112.43 o 
  -6  10   4    25558.45    25649.94   1414.78 o 
  -5  10   4      544.09      494.28     33.96 o 
  -4  10   4     6152.69     6441.02    307.59 o 
  -3  10   4     3081.07     2962.16    126.84 o 
  -2  10   4     6238.65     6714.54    432.54 o 
  -1  10   4     5019.07     4735.23    229.56 o 
   0  10   4      609.79      595.20     39.49 o 
   1  10   4     1197.31     1133.28     52.85 o 
   2  10   4      645.68      704.26     31.35 o 
   3  10   4      376.30      325.50     35.87 o 
   4  10   4     1820.30     2069.72     77.91 o 
   5  10   4       19.37       10.97     22.86 o 
   6  10   4    12094.10    12765.73    254.72 o 
   7  10   4     1562.81     1599.46     81.89 o 
   8  10   4    11482.18    12022.97    291.33 o 
   9  10   4      875.16      955.75     63.38 o 
  10  10   4     6522.95     6663.21    161.20 o 
  11  10   4       88.49       73.91     53.91 o 
 -12  11   4     2631.36     2511.58    118.42 o 
 -11  11   4      490.72      483.85     53.27 o 
 -10  11   4      701.51      658.28     64.61 o 
  -9  11   4      676.83      702.09     55.51 o 
  -8  11   4        5.53        0.75     28.52 o 
  -7  11   4      122.91      107.45     32.00 o 
  -6  11   4     6573.39     6188.44    249.08 o 
  -5  11   4     1819.93     1774.82    109.96 o 
  -4  11   4    17687.17    17681.17   1094.24 o 
  -3  11   4      488.28      479.65     26.55 o 
  -2  11   4    15605.14    15871.45    948.88 o 
  -1  11   4      340.27      355.42     32.86 o 
   0  11   4    29483.44    29520.34   1593.26 o 
   1  11   4      515.45      473.49     39.92 o 
   2  11   4    13413.65    14848.82    352.28 o 
   3  11   4      245.17      164.38     39.25 o 
   4  11   4     4821.77     5468.04    105.99 o 
   5  11   4     1378.68     1228.60     90.05 o 
   6  11   4     1892.88     2018.36     83.15 o 
   7  11   4     1684.09     1738.70     77.00 o 
   8  11   4       10.76       -3.64     34.56 o 
   9  11   4      314.90      342.20     51.04 o 
  10  11   4     1145.75     1201.99     72.21 o 
 -12  12   4     1471.63     1452.44     96.19 o 
 -11  12   4     1104.03     1028.56     67.22 o 
 -10  12   4     5754.44     5584.60    346.58 o 
  -9  12   4     3194.52     2948.85     96.61 o 
  -8  12   4    15380.57    15396.48    764.81 o 
  -7  12   4     2048.90     2087.52    107.86 o 
  -6  12   4    14547.92    14705.96    988.57 o 
  -5  12   4       19.07       37.19     21.94 o 
  -4  12   4    11118.09    11615.37    698.96 o 
  -3  12   4      833.27      825.82    129.42 o 
  -2  12   4     2903.75     3013.48    159.61 o 
  -1  12   4       54.86       65.85     24.02 o 
   0  12   4      155.12      144.37     28.88 o 
   1  12   4       45.98       60.27     25.22 o 
   2  12   4     1677.49     1693.60     72.26 o 
   3  12   4        9.23       25.06     27.17 o 
   4  12   4     2220.84     2168.41     76.85 o 
   5  12   4      520.38      442.96     48.98 o 
   6  12   4    11163.06    11604.28    221.80 o 
   7  12   4      474.65      533.21     54.96 o 
   8  12   4     8828.99     9106.97    194.87 o 
   9  12   4      251.29      177.77     44.77 o 
  10  12   4     1401.51     1348.69     76.99 o 
 -12  13   4     1579.53     1530.13     98.99 o 
 -11  13   4     2780.61     2737.99    167.31 o 
 -10  13   4     1139.33     1132.43     72.72 o 
  -9  13   4     1590.07     1530.90     95.90 o 
  -8  13   4     2055.35     2160.71     82.63 o 
  -7  13   4     1228.50     1268.78    153.60 o 
  -6  13   4     1239.21     1246.86     61.27 o 
  -5  13   4     4686.20     4653.45    269.48 o 
  -4  13   4      212.11      127.07     28.01 o 
  -3  13   4     3335.12     3607.50    366.69 o 
  -2  13   4     5479.78     5820.07    436.19 o 
  -1  13   4    15960.00    16498.17   1247.62 o 
   0  13   4    15271.93    15529.10   1068.82 o 
   1  13   4     7133.25     7354.68    299.28 o 
   2  13   4    20221.99    21209.38   1000.34 o 
   3  13   4     2637.46     2585.07     84.29 o 
   4  13   4    12026.83    12678.66    296.30 o 
   5  13   4     5057.30     5223.97    164.14 o 
   6  13   4     2034.40     2167.27     86.11 o 
   7  13   4      674.25      631.72     59.35 o 
   8  13   4        5.69      -38.87     34.34 o 
   9  13   4      355.15      408.05     55.30 o 
 -11  14   4     2377.15     2193.85    122.30 o 
 -10  14   4      943.06      811.75     76.73 o 
  -9  14   4     5243.50     4888.57    130.70 o 
  -8  14   4      147.54      154.60     46.02 o 
  -7  14   4    13335.27    13378.88    919.15 o 
  -6  14   4     1595.91     1582.00     89.75 o 
  -5  14   4     7045.62     7138.42    577.48 o 
  -4  14   4     1747.38     1649.51    186.25 o 
  -3  14   4     2364.75     2449.35    326.68 o 
  -2  14   4      715.47      789.21     64.45 o 
  -1  14   4     1180.46     1229.82     73.80 o 
   0  14   4      760.20      696.25     74.26 o 
   1  14   4     2108.68     2412.41     91.44 o 
   2  14   4     1961.90     2202.61    132.87 o 
   3  14   4     2025.22     2176.24     80.46 o 
   4  14   4     3251.73     3287.23    100.54 o 
   5  14   4     4621.37     4945.89    162.25 o 
   6  14   4     1512.06     1632.90     97.04 o 
   7  14   4     3893.29     4013.07    122.34 o 
   8  14   4     1037.19     1117.44     70.41 o 
   9  14   4     2331.09     2308.28     97.16 o 
 -10  15   4       55.05       79.98     39.98 o 
  -9  15   4      552.57      482.39     65.66 o 
  -8  15   4      116.64      101.50     37.74 o 
  -7  15   4      924.67      865.90     95.13 o 
  -6  15   4      898.51      968.25     59.06 o 
  -5  15   4      909.73      950.04     73.14 o 
  -4  15   4      482.84      630.37    181.21 o 
  -3  15   4     4289.48     4540.42    561.55 o 
  -2  15   4     2139.45     2522.12    335.56 o 
  -1  15   4    11919.95    12343.14   1502.93 o 
   0  15   4     2403.49     2337.39    178.91 o 
   1  15   4    17981.68    18003.39   1009.12 o 
   2  15   4     1498.03     1524.07    144.44 o 
   3  15   4     4867.42     5037.19    264.29 o 
   4  15   4        2.29      -30.63     38.73 o 
   5  15   4     3133.68     3232.24    183.91 o 
   6  15   4      533.59      362.36     65.66 o 
   7  15   4      473.43      552.98     73.31 o 
   8  15   4      120.05      141.13     44.23 o 
 -10  16   4      190.00      221.74     47.14 o 
  -9  16   4     1641.77     1337.60    105.63 o 
  -8  16   4        1.43      -44.64     29.76 o 
  -7  16   4     6621.83     6571.18    440.50 o 
  -6  16   4      165.93      120.61     38.84 o 
  -5  16   4     9095.08     9922.83   1106.54 o 
  -4  16   4      652.21      739.16    173.33 o 
  -3  16   4    10533.66    11282.66   2138.39 o 
  -2  16   4     1537.02     1610.32    195.07 o 
  -1  16   4     5189.03     6104.75    978.13 o 
   0  16   4      429.54      428.84     62.03 o 
   1  16   4      308.66      495.24     49.85 o 
   2  16   4        2.04      -41.97     28.51 o 
   3  16   4     2448.38     2444.51     89.16 o 
   4  16   4      312.86      354.05     64.04 o 
   5  16   4     4883.91     5236.31    317.16 o 
   6  16   4       85.90       85.91     51.97 o 
   7  16   4     4103.05     4091.92    308.20 o 
   8  16   4      129.18       93.77     54.35 o 
  -9  17   4      408.19      295.18     52.11 o 
  -8  17   4       37.33       14.61     37.09 o 
  -7  17   4       99.36       80.07     63.06 o 
  -6  17   4     1102.27     1212.49     77.08 o 
  -5  17   4     2167.76     2250.62    427.52 o 
  -4  17   4      374.87      366.41     90.68 o 
  -3  17   4     3742.78     4274.21    919.14 o 
  -2  17   4     2361.01     2606.18    430.86 o 
  -1  17   4     7893.14     8541.31   1762.75 o 
   0  17   4     1723.59     1692.77    271.75 o 
   1  17   4     7717.85     7884.92    448.48 o 
   2  17   4      321.45      201.43     41.81 o 
   3  17   4     3660.49     3672.64    138.20 o 
   4  17   4      265.00      268.93     59.17 o 
   5  17   4      480.84      306.54     65.12 o 
   6  17   4       10.09      -26.71     47.70 o 
   7  17   4       15.53      112.30     56.72 o 
  -8  18   4     1301.86     1112.84    169.55 o 
  -7  18   4     4357.55     4405.43    338.86 o 
  -6  18   4     2461.60     2425.11    339.83 o 
  -5  18   4     3746.24     3936.76    670.28 o 
  -4  18   4     7631.64     7609.26    315.38 o 
  -3  18   4     7116.30     8634.95   2059.94 o 
  -2  18   4     1716.29     2158.99    440.03 o 
  -1  18   4     2438.82     2825.16    362.50 o 
   0  18   4      791.41     1034.74    134.95 o 
   1  18   4       86.03      102.83     48.32 o 
   2  18   4      334.83      272.92     48.46 o 
   3  18   4      920.53      956.62     87.50 o 
   4  18   4     1585.02     1521.00    181.36 o 
   5  18   4     3018.09     3335.12    194.15 o 
   6  18   4     3749.60     4412.53    427.95 o 
  -7  19   4       42.30       23.71     51.24 o 
  -6  19   4      150.55       62.21     55.36 o 
  -5  19   4      252.23      277.10     64.23 o 
  -4  19   4      629.66      660.19    110.01 o 
  -3  19   4     1288.06     1339.29    232.88 o 
  -2  19   4     3824.44     4218.55    817.73 o 
  -1  19   4     1179.77     1267.44    140.07 o 
   0  19   4     5789.49     6779.78    948.35 o 
   1  19   4     1071.44     1051.09    262.80 o 
   2  19   4     6667.96     7298.05   1143.71 o 
   3  19   4      618.12      568.66     90.25 o 
   4  19   4     2435.51     2613.65    186.76 o 
   5  19   4      280.04      426.84     74.84 o 
  -6  20   4     3782.06     3903.59    665.52 o 
  -5  20   4      495.97      456.43    134.52 o 
  -4  20   4     3797.13     3540.98    213.19 o 
  -3  20   4      567.14      513.37    106.03 o 
  -2  20   4     1186.67     1421.95    391.14 o 
  -1  20   4      349.90      429.40    150.44 o 
   0  20   4       64.84       88.29     54.72 o 
   1  20   4      368.90      372.73     71.77 o 
   2  20   4      669.30      910.86    205.94 o 
   3  20   4      124.32       81.16     87.27 o 
   4  20   4     3418.50     4263.57    571.85 o 
  -4  21   4     1151.91     1386.24    726.70 o 
  -3  21   4        2.34        3.84     64.24 o 
  -2  21   4     3688.73     4284.13   1346.10 o 
  -1  21   4       12.02       -8.11     76.61 o 
   0  21   4     3030.86     3462.57   1025.17 o 
   1  21   4     1067.10     1475.53    276.87 o 
   2  21   4     4154.65     5806.93    302.31 o 
 -13   0   5     2874.75     2878.10    167.28 o 
 -11   0   5    29042.60    28853.45    736.93 o 
  -9   0   5    61775.96    60131.89   1379.21 o 
  -7   0   5    47079.48    44976.41    728.62 o 
  -5   0   5    87306.59    86546.16   1349.25 o 
  -3   0   5   101337.25    94783.01   1465.69 o 
  -1   0   5    39183.71    34280.33    795.21 o 
   1   0   5    11263.13    11546.60    383.68 o 
   3   0   5    27875.52    26936.20    374.77 o 
   5   0   5    20126.41    20099.12    295.11 o 
   7   0   5    22669.22    23739.73    351.26 o 
   9   0   5    12505.84    13277.38    444.79 o 
  11   0   5     4519.88     4729.46    203.81 o 
 -14   1   5      567.76      519.22     69.14 o 
 -13   1   5     1038.60      949.31     74.76 o 
 -12   1   5      133.69       51.81     43.02 o 
 -11   1   5     7719.08     7409.66    190.88 o 
 -10   1   5      301.50      282.50     71.49 o 
  -9   1   5      847.37      666.11     63.05 o 
  -8   1   5       38.38       56.20     25.61 o 
  -7   1   5      512.18      539.95     27.92 o 
  -6   1   5     2481.30     2424.21     55.33 o 
  -5   1   5     6227.76     6931.11    131.05 o 
  -4   1   5    22916.61    22889.90    271.61 o 
  -3   1   5    21003.59    22334.60    262.90 o 
  -2   1   5     8211.83     8544.79    138.60 o 
  -1   1   5    35775.70    37041.14    483.59 o 
   0   1   5      343.30      292.19     22.27 o 
   1   1   5    14136.43    14815.87    240.80 o 
   2   1   5      847.40      677.82     20.41 o 
   3   1   5    19962.38    20521.84    207.17 o 
   4   1   5       74.13       40.07     12.03 o 
   5   1   5     1778.32     1782.31     38.26 o 
   6   1   5     2052.26     1906.39     41.65 o 
   7   1   5     2133.86     1996.28     45.86 o 
   8   1   5      184.18      121.79     23.30 o 
   9   1   5      496.67      515.23     38.51 o 
  10   1   5       62.68        6.26     25.88 o 
  11   1   5     1037.84      946.07     58.27 o 
  12   1   5      197.44      139.71     73.91 o 
 -14   2   5      231.30      241.55     81.01 o 
 -13   2   5     2084.16     2052.33    101.42 o 
 -12   2   5      565.08      489.71     64.47 o 
 -11   2   5     5520.77     5514.33    352.90 o 
 -10   2   5     5632.91     5728.90    172.19 o 
  -9   2   5    28024.52    27805.46   1182.72 o 
  -8   2   5    11838.93    11754.55    364.27 o 
  -7   2   5    13182.43    13359.83    175.89 o 
  -6   2   5    10135.02    10081.31    138.56 o 
  -5   2   5     4643.67     4865.91     79.03 o 
  -4   2   5     5921.61     5762.77     87.09 o 
  -3   2   5      254.59      176.05     32.54 o 
  -2   2   5      462.33      338.76     23.11 o 
  -1   2   5       99.37      124.90     21.99 o 
   0   2   5     7158.68     6964.05    118.57 o 
   1   2   5     6008.04     5588.98    134.89 o 
   2   2   5     1963.76     1989.19     34.22 o 
   3   2   5    18299.28    18230.92    186.76 o 
   4   2   5     1191.36     1272.76     30.77 o 
   5   2   5     7023.54     7368.29     92.83 o 
   6   2   5     1328.22     1428.43     36.60 o 
   7   2   5     6008.27     6151.73     91.12 o 
   8   2   5     1119.69     1052.12     39.75 o 
   9   2   5     3177.21     3023.38     75.87 o 
  10   2   5      837.41      861.12     55.70 o 
  11   2   5      439.35      297.31     55.35 o 
  12   2   5      757.92      878.21    115.69 o 
 -14   3   5     4276.34     4668.73    158.90 o 
 -13   3   5     1397.54     1370.82    128.27 o 
 -12   3   5     1640.44     1551.47     90.46 o 
 -11   3   5        5.35      -23.77     36.06 o 
 -10   3   5     1846.92     1775.30    146.75 o 
  -9   3   5     5928.47     5539.21    173.45 o 
  -8   3   5      188.55      201.32     29.90 o 
  -7   3   5     1490.18     1622.41     62.75 o 
  -6   3   5    24523.29    23956.31    425.02 o 
  -5   3   5      812.65      765.78     36.82 o 
  -4   3   5    31187.88    30202.73    724.96 o 
  -3   3   5     2522.00     2921.68    101.48 o 
  -2   3   5   112226.77    93358.54   1663.29 o 
  -1   3   5     1728.09     2439.15     53.26 o 
   0   3   5    23874.99    22548.03    406.41 o 
   1   3   5    10709.65    10428.07    167.52 o 
   2   3   5      361.21      448.18     18.48 o 
   3   3   5    13104.25    12443.52    135.03 o 
   4   3   5     1647.24     1717.63     35.61 o 
   5   3   5      180.81      152.87     18.15 o 
   6   3   5     1047.77      864.89     39.20 o 
   7   3   5      345.21      296.26     24.12 o 
   8   3   5     2351.06     2323.11     55.92 o 
   9   3   5     1699.94     1757.64     67.17 o 
  10   3   5      573.28      574.99     69.64 o 
  11   3   5     1258.99     1285.50    156.84 o 
  12   3   5     1980.14     2043.16    109.38 o 
 -14   4   5      965.36      959.37     81.51 o 
 -13   4   5      414.31      327.24     61.00 o 
 -12   4   5     3587.17     3179.85    267.84 o 
 -11   4   5     2240.90     2356.45    131.04 o 
 -10   4   5     7831.62     7964.21    285.82 o 
  -9   4   5     3500.70     3404.33    131.54 o 
  -8   4   5     9135.10     9168.36    299.78 o 
  -7   4   5     3587.68     3704.93     97.44 o 
  -6   4   5    11864.12    12646.03    282.11 o 
  -5   4   5     8611.71     8392.75    235.67 o 
  -4   4   5     2776.53     3012.14    100.52 o 
  -3   4   5       51.11       62.95     12.85 o 
  -2   4   5       14.59       11.35     11.49 o 
  -1   4   5      364.86      315.43     16.61 o 
   0   4   5     6653.96     6485.63    159.80 o 
   1   4   5      259.09      340.74     25.69 o 
   2   4   5     3401.31     3457.14     52.88 o 
   3   4   5     6172.63     6089.72     76.92 o 
   4   4   5     5497.04     5696.38     75.46 o 
   5   4   5     6376.66     6289.92     87.49 o 
   6   4   5     5829.12     6234.63     85.89 o 
   7   4   5     4556.97     4729.03     80.01 o 
   8   4   5      956.91      965.76     38.43 o 
   9   4   5     3939.90     4163.42    137.62 o 
  10   4   5     1374.32     1345.40     83.20 o 
  11   4   5      350.05      411.57     62.19 o 
  12   4   5      583.90      626.63     78.58 o 
 -14   5   5     5147.92     5169.21    170.45 o 
 -13   5   5       46.52       41.62     44.32 o 
 -12   5   5     1886.01     1921.65    183.35 o 
 -11   5   5     1399.02     1287.88    120.81 o 
 -10   5   5       16.82       20.18     38.10 o 
  -9   5   5       29.10      -14.71     23.72 o 
  -8   5   5     6729.67     6344.34    148.60 o 
  -7   5   5       61.39       26.37     21.71 o 
  -6   5   5    12801.59    13311.38    514.38 o 
  -5   5   5      785.77      702.52     84.76 o 
  -4   5   5    32438.51    35071.52   1272.00 o 
  -3   5   5      276.06      266.63     26.20 o 
  -2   5   5    57549.64    54421.89    841.42 o 
  -1   5   5     1237.75     1173.78     36.82 o 
   0   5   5    20709.80    20735.57    536.31 o 
   1   5   5     4777.79     4438.11    102.38 o 
   2   5   5    11690.51    11819.31    155.80 o 
   3   5   5     1503.22     1555.82     45.85 o 
   4   5   5     1747.02     1873.27     41.60 o 
   5   5   5      158.86      168.99     17.81 o 
   6   5   5     1142.76     1030.37     32.69 o 
   7   5   5       16.55      -21.70     17.35 o 
   8   5   5     2986.26     3142.09     91.58 o 
   9   5   5      381.74      369.82     44.98 o 
  10   5   5     2816.29     2904.90    132.32 o 
  11   5   5      351.02      390.71     63.93 o 
 -14   6   5     1730.32     1736.69    227.26 o 
 -13   6   5      306.33      252.85    131.82 o 
 -12   6   5     6107.43     6065.31    428.94 o 
 -11   6   5     2981.91     2902.35    192.51 o 
 -10   6   5    13154.85    12518.71    379.20 o 
  -9   6   5     3202.84     2792.81    154.20 o 
  -8   6   5    10782.82    11021.56    247.75 o 
  -7   6   5     8882.21     8666.78    408.25 o 
  -6   6   5    24673.20    26447.14   1181.41 o 
  -5   6   5    10391.89    10274.45    512.70 o 
  -4   6   5     9028.61     9631.44    541.25 o 
  -3   6   5      260.87      200.64     16.67 o 
  -2   6   5     1691.67     1593.07     58.49 o 
  -1   6   5        0.94      -12.30      8.84 o 
   0   6   5     7808.87     8318.72    342.73 o 
   1   6   5    14569.07    14221.44    667.14 o 
   2   6   5      637.24      780.48     30.05 o 
   3   6   5    30438.68    28681.22    349.65 o 
   4   6   5    23404.39    24907.51    275.66 o 
   5   6   5     5505.33     5437.55     84.51 o 
   6   6   5    17108.97    18077.08    221.75 o 
   7   6   5     1820.03     1798.22     67.97 o 
   8   6   5     9494.87     9667.84    348.97 o 
   9   6   5       65.88       17.53     31.55 o 
  10   6   5     4764.18     5185.28    168.30 o 
  11   6   5        4.52      -40.19     41.75 o 
 -14   7   5     3111.72     3331.61    419.35 o 
 -13   7   5      263.90      234.12     57.76 o 
 -12   7   5     1526.53     1545.30    158.69 o 
 -11   7   5       28.15       58.00     39.94 o 
 -10   7   5      189.16      153.49     43.72 o 
  -9   7   5      119.23       85.65     30.59 o 
  -8   7   5     1492.34     1334.55    110.04 o 
  -7   7   5       37.82       29.94     24.60 o 
  -6   7   5     9824.98    10324.77    560.70 o 
  -5   7   5      230.90      303.64     29.27 o 
  -4   7   5    43090.80    44940.80   2381.48 o 
  -3   7   5     1647.05     1977.97     74.19 o 
  -2   7   5    25473.90    26208.57    994.31 o 
  -1   7   5     2139.62     2413.32    112.32 o 
   0   7   5    17781.45    18026.93    652.37 o 
   1   7   5     1882.89     2181.84    100.27 o 
   2   7   5    16905.25    16563.18    263.24 o 
   3   7   5       28.01       40.17     13.25 o 
   4   7   5     7368.27     7564.75    104.49 o 
   5   7   5       79.99       75.68     23.28 o 
   6   7   5      610.62      608.00     47.16 o 
   7   7   5       17.20       29.45     28.92 o 
   8   7   5     2348.97     2441.49     84.27 o 
   9   7   5      355.43      373.01     54.63 o 
  10   7   5     2715.53     2780.93    235.15 o 
  11   7   5      262.94      166.71     56.46 o 
 -13   8   5     2592.62     2729.30    389.36 o 
 -12   8   5     2313.49     2308.06    213.05 o 
 -11   8   5     6348.01     6408.49    591.68 o 
 -10   8   5     1378.37     1300.67     61.92 o 
  -9   8   5    10754.19    10228.23    399.18 o 
  -8   8   5      664.17      628.18     47.52 o 
  -7   8   5     5787.66     5817.22    312.74 o 
  -6   8   5      126.99      176.78     55.67 o 
  -5   8   5     4385.13     4598.02    279.06 o 
  -4   8   5     1932.79     2294.23    140.56 o 
  -3   8   5       13.24       23.08     12.84 o 
  -2   8   5      252.53      277.33     35.12 o 
  -1   8   5       80.42       74.21     20.04 o 
   0   8   5     1701.10     1776.29     79.70 o 
   1   8   5     5583.03     5390.73     84.91 o 
   2   8   5     2419.67     2458.12     51.09 o 
   3   8   5     5883.56     6357.15    159.74 o 
   4   8   5     3222.83     3451.72     77.38 o 
   5   8   5    15145.62    15840.30    223.78 o 
   6   8   5     3042.27     3180.92    120.99 o 
   7   8   5    13942.13    14653.77    253.96 o 
   8   8   5     3711.24     3928.12    109.29 o 
   9   8   5     2406.72     2420.12     88.84 o 
  10   8   5     1781.07     1861.42    105.01 o 
  11   8   5     1030.27     1097.11     96.36 o 
 -13   9   5     2391.79     2209.37    114.61 o 
 -12   9   5       29.17      -59.22     39.48 o 
 -11   9   5      853.30      952.45    103.26 o 
 -10   9   5        9.87        8.34     29.81 o 
  -9   9   5      134.07       87.24     32.24 o 
  -8   9   5      247.50      232.54     55.35 o 
  -7   9   5     3113.59     3158.28    297.16 o 
  -6   9   5      565.66      596.42     88.12 o 
  -5   9   5     6281.29     7155.70    344.58 o 
  -4   9   5     1611.43     1750.88     95.91 o 
  -3   9   5     2057.52     2272.71     88.56 o 
  -2   9   5     3988.78     4019.32    164.73 o 
  -1   9   5    20836.98    21355.03   1095.95 o 
   0   9   5     7649.89     7885.77    364.19 o 
   1   9   5    11365.35    11768.56    269.08 o 
   2   9   5      300.11      310.03     34.93 o 
   3   9   5    11323.48    11536.16    223.55 o 
   4   9   5     1367.79     1178.79     47.41 o 
   5   9   5     6783.56     7079.26    125.82 o 
   6   9   5        2.76      -13.24     28.03 o 
   7   9   5     4731.04     5228.54    173.58 o 
   8   9   5     2069.25     2207.58     83.74 o 
   9   9   5      982.93     1040.57     70.77 o 
  10   9   5      179.00      110.36     42.60 o 
  11   9   5     2423.04     2582.61    128.69 o 
 -13  10   5     5116.81     5292.56    565.24 o 
 -12  10   5       70.91       49.13     48.27 o 
 -11  10   5     8650.91     8446.06    394.52 o 
 -10  10   5     1071.28      974.78     59.06 o 
  -9  10   5    14193.74    14297.03    741.24 o 
  -8  10   5     5700.15     5613.68    254.88 o 
  -7  10   5     7802.77     8071.53    567.84 o 
  -6  10   5     1100.22      994.39     50.22 o 
  -5  10   5     3330.36     3588.56    246.85 o 
  -4  10   5        2.07      -18.14     12.78 o 
  -3  10   5     1537.64     1541.08     70.02 o 
  -2  10   5     1616.68     1376.69     88.28 o 
  -1  10   5       42.39        7.32     21.72 o 
   0  10   5       11.98      -26.09     18.56 o 
   1  10   5     1303.19     1268.85     53.63 o 
   2  10   5     1098.02      884.59     48.14 o 
   3  10   5     7900.83     8157.47    191.05 o 
   4  10   5     4180.38     4268.69    200.97 o 
   5  10   5    22579.20    24032.38    320.58 o 
   6  10   5     3623.18     3828.39    107.40 o 
   7  10   5    19261.66    21143.59    407.81 o 
   8  10   5      725.73      758.09     60.95 o 
   9  10   5     6492.81     6906.32    162.83 o 
  10  10   5        1.00      -26.10     37.00 o 
 -12  11   5       16.68      -49.82     44.70 o 
 -11  11   5      354.34      266.60     56.76 o 
 -10  11   5      247.11      165.98     40.28 o 
  -9  11   5     1047.90     1004.04     84.26 o 
  -8  11   5     1489.69     1466.60     90.31 o 
  -7  11   5     3047.62     2765.49    215.26 o 
  -6  11   5     1521.36     1470.65    138.90 o 
  -5  11   5     4600.45     4835.14    353.98 o 
  -4  11   5     2198.33     2059.59    125.36 o 
  -3  11   5     5515.83     5897.79    298.21 o 
  -2  11   5      166.13      162.83     26.18 o 
  -1  11   5    13691.03    14226.29    819.54 o 
   0  11   5      134.83      114.55     26.68 o 
   1  11   5     7662.28     8246.49    503.92 o 
   2  11   5      337.82      332.82     38.09 o 
   3  11   5     7039.19     7432.03    164.18 o 
   4  11   5       50.09       43.90     31.21 o 
   5  11   5     3888.48     4200.92    112.65 o 
   6  11   5        1.99        9.46     33.14 o 
   7  11   5      296.17      324.14     46.48 o 
   8  11   5      303.94      233.16     46.26 o 
   9  11   5      776.04      762.51     64.08 o 
  10  11   5      301.20      307.91     50.26 o 
 -12  12   5      846.51      846.35    198.77 o 
 -11  12   5     3207.86     2931.04    130.84 o 
 -10  12   5      865.12      838.64     81.59 o 
  -9  12   5     3793.39     3717.63    150.32 o 
  -8  12   5     2351.08     2262.22    171.41 o 
  -7  12   5     4432.24     4459.49    331.30 o 
  -6  12   5      279.76      245.56     35.67 o 
  -5  12   5     4171.53     4532.95    353.85 o 
  -4  12   5       45.35       36.86     22.11 o 
  -3  12   5     8247.08     8108.80    667.07 o 
  -2  12   5      719.10      653.09     57.76 o 
  -1  12   5      186.64      179.32     29.90 o 
   0  12   5       41.86       43.94     25.78 o 
   1  12   5     5577.55     5491.90    208.92 o 
   2  12   5      166.06      165.37     33.43 o 
   3  12   5    16502.57    16706.40    279.72 o 
   4  12   5     5365.40     5716.32    133.53 o 
   5  12   5    10317.62    10699.92    418.21 o 
   6  12   5     4752.95     4909.45    129.17 o 
   7  12   5     4522.48     4296.06    122.53 o 
   8  12   5     3257.99     3460.33    138.64 o 
   9  12   5     1859.60     1925.10     87.08 o 
 -12  13   5      713.70      683.15    150.37 o 
 -11  13   5      527.11      512.25     56.53 o 
 -10  13   5       44.21        2.89     34.33 o 
  -9  13   5       86.12      123.03     37.63 o 
  -8  13   5     1906.56     1868.16     77.42 o 
  -7  13   5      557.47      549.34     69.61 o 
  -6  13   5     1267.91     1222.15    117.38 o 
  -5  13   5     9757.28    10400.15    665.37 o 
  -4  13   5     8046.65     8434.35    691.21 o 
  -3  13   5     7504.02     8232.38    774.10 o 
  -2  13   5    14786.63    15162.69   1319.37 o 
  -1  13   5    14353.44    14275.31   1058.39 o 
   0  13   5    13980.81    13957.89    940.32 o 
   1  13   5     9552.53     9908.36    575.00 o 
   2  13   5     4241.52     4347.64    227.75 o 
   3  13   5     4905.97     5372.22    146.24 o 
   4  13   5     1349.79     1372.86     67.35 o 
   5  13   5     1355.10     1429.26     88.04 o 
   6  13   5        5.70       -9.33     41.97 o 
   7  13   5       37.32       56.35     39.06 o 
   8  13   5      995.33     1079.35     70.17 o 
   9  13   5      844.04      743.17     67.83 o 
 -11  14   5       93.18       30.12     39.22 o 
 -10  14   5     2026.99     1681.37     83.72 o 
  -9  14   5     1073.07      972.15     63.99 o 
  -8  14   5     1823.56     1778.70     91.38 o 
  -7  14   5     2818.39     2823.16    216.06 o 
  -6  14   5     2661.15     2640.45    172.02 o 
  -5  14   5      845.73      763.59     77.50 o 
  -4  14   5      858.08      797.04    109.91 o 
  -3  14   5      625.45      745.82     65.56 o 
  -2  14   5      424.55      409.77    149.38 o 
  -1  14   5       37.81       75.27     29.07 o 
   0  14   5     1796.08     1796.64    141.00 o 
   1  14   5     2095.71     2191.45     78.11 o 
   2  14   5      948.58     1007.08     99.59 o 
   3  14   5      406.99      357.61     48.91 o 
   4  14   5     3556.51     3705.32    108.37 o 
   5  14   5      206.81      207.06     55.44 o 
   6  14   5     4307.92     4340.44    155.64 o 
   7  14   5      275.62      216.39     45.86 o 
   8  14   5     2070.19     1991.16     89.81 o 
 -10  15   5      302.04      291.22     51.09 o 
  -9  15   5      515.14      574.09     90.83 o 
  -8  15   5        5.58      -16.52     32.56 o 
  -7  15   5      329.14      288.00     50.50 o 
  -6  15   5     4407.55     4511.27    531.61 o 
  -5  15   5     1962.11     1993.50    139.63 o 
  -4  15   5    14694.71    16026.04   2462.37 o 
  -3  15   5     2005.43     2126.77    245.03 o 
  -2  15   5    17294.89    18616.17   2826.15 o 
  -1  15   5     1697.47     1770.61    332.37 o 
   0  15   5    12574.96    12984.20    886.83 o 
   1  15   5      115.22       76.54     31.50 o 
   2  15   5     9450.65     9804.17    379.56 o 
   3  15   5      405.57      361.98     74.54 o 
   4  15   5      209.41      169.39     53.31 o 
   5  15   5        0.16      -41.77     38.25 o 
   6  15   5       43.54       18.39     54.08 o 
   7  15   5       59.02       18.49     50.38 o 
   8  15   5      303.54      208.28     65.81 o 
 -10  16   5     5923.19     5959.78    363.99 o 
  -9  16   5      315.52      237.68     48.66 o 
  -8  16   5     4072.21     3894.40    250.60 o 
  -7  16   5      203.50      247.45     46.37 o 
  -6  16   5    11786.17    12148.93    996.21 o 
  -5  16   5      334.63      405.40     70.71 o 
  -4  16   5     5952.52     6540.86   1317.53 o 
  -3  16   5        1.26      -47.29     39.59 o 
  -2  16   5        7.19       17.95     40.34 o 
  -1  16   5      401.60      659.62    164.09 o 
   0  16   5     1690.82     1662.87    189.67 o 
   1  16   5      453.93      383.18     46.24 o 
   2  16   5     5896.68     6454.34    262.84 o 
   3  16   5       39.24        6.89     38.20 o 
   4  16   5     8821.20     9436.97    460.21 o 
   5  16   5       60.81       42.83     49.48 o 
   6  16   5     5487.28     5859.73    192.86 o 
   7  16   5      231.13      177.46     60.59 o 
  -9  17   5       52.30       28.02     40.43 o 
  -8  17   5      153.02       91.19     41.99 o 
  -7  17   5       45.24       -7.99     46.15 o 
  -6  17   5      618.76      790.00    160.68 o 
  -5  17   5      638.01      533.73    105.25 o 
  -4  17   5     8939.96     8071.89    325.05 o 
  -3  17   5      304.73      252.77    151.72 o 
  -2  17   5     9806.49    10343.11   1759.69 o 
  -1  17   5       91.92      139.00     51.89 o 
   0  17   5     5159.79     5173.01    745.18 o 
   1  17   5      165.58      117.95     44.99 o 
   2  17   5     4530.93     4587.03    219.86 o 
   3  17   5      319.44      315.73     50.34 o 
   4  17   5      177.95      138.82     57.14 o 
   5  17   5      132.17       94.27     52.49 o 
   6  17   5       69.59       95.28     53.39 o 
  -8  18   5     1187.12     1085.52    189.88 o 
  -7  18   5     3539.62     3848.10    581.02 o 
  -6  18   5     2224.52     2114.23    224.49 o 
  -5  18   5     2013.86     2285.47    492.05 o 
  -4  18   5       26.10       41.08     66.66 o 
  -3  18   5     1057.46     1155.66    344.38 o 
  -2  18   5      333.74      431.06    131.40 o 
  -1  18   5      283.34      242.62    104.61 o 
   0  18   5      118.59       96.16     97.64 o 
   1  18   5      960.31     1107.48    138.36 o 
   2  18   5     1666.24     1762.33    134.48 o 
   3  18   5     2438.47     2493.99    236.36 o 
   4  18   5     2685.86     2656.31    298.18 o 
   5  18   5     1506.00     1464.68    206.80 o 
  -7  19   5      198.76      202.20    104.61 o 
  -6  19   5      371.43      366.38    176.10 o 
  -5  19   5     2241.08     2626.68    855.11 o 
  -4  19   5      625.26      399.95     98.07 o 
  -3  19   5     4418.74     5096.54    951.26 o 
  -2  19   5     1426.68     1759.99    462.49 o 
  -1  19   5     7542.20     8635.79   1338.00 o 
   0  19   5     1597.49     1715.24    409.04 o 
   1  19   5     7455.79     8484.33   1704.69 o 
   2  19   5      628.27      590.62    132.32 o 
   3  19   5     2482.72     2884.72    132.21 o 
   4  19   5      179.62      120.16     58.69 o 
  -6  20   5      151.51       95.85     92.95 o 
  -5  20   5     1781.80     2112.53    584.43 o 
  -4  20   5      109.86       -5.69     66.80 o 
  -3  20   5      254.26      187.89     87.98 o 
  -2  20   5       83.50       95.75     57.61 o 
  -1  20   5        3.04       92.13     57.32 o 
   0  20   5       41.30       61.99     64.81 o 
   1  20   5      716.10      633.19    222.00 o 
   2  20   5      159.93      156.74     69.15 o 
   3  20   5     2534.70     3037.28    207.51 o 
  -3  21   5     3381.94     3194.76    210.49 o 
  -2  21   5      935.06     1534.03    451.04 o 
  -1  21   5     7323.96     8490.37   2359.54 o 
   0  21   5        8.59       55.74     53.37 o 
   1  21   5     3401.42     3733.19    709.36 o 
 -14   0   6     6055.79     6205.74    262.80 o 
 -12   0   6     6354.09     6557.09    256.54 o 
 -10   0   6    13319.92    14964.40    431.36 o 
  -8   0   6    20210.37    19917.01    355.21 o 
  -6   0   6      310.61      482.49     41.01 o 
  -4   0   6     2424.83     1943.72     64.77 o 
  -2   0   6    11646.91    10358.87    189.65 o 
   0   0   6    28595.73    25775.31    455.21 o 
   2   0   6    11815.30    11349.42    175.82 o 
   4   0   6    12838.35    13094.48    204.80 o 
   6   0   6    10183.40    10598.85    180.77 o 
   8   0   6     5551.47     5637.67    185.97 o 
  10   0   6      672.20      575.51     99.70 o 
 -14   1   6     4136.35     4374.92    152.87 o 
 -13   1   6     1082.47     1193.20     81.68 o 
 -12   1   6      578.60      630.89     67.99 o 
 -11   1   6      872.03      863.62     81.58 o 
 -10   1   6     1967.69     2049.42     92.94 o 
  -9   1   6      635.86      570.99     60.65 o 
  -8   1   6     5147.82     5291.22    130.96 o 
  -7   1   6     1569.62     1605.92     44.83 o 
  -6   1   6    17841.29    18657.94    234.16 o 
  -5   1   6     4554.29     4688.69     79.79 o 
  -4   1   6    49400.20    50611.36    570.23 o 
  -3   1   6     2666.36     3092.02     56.90 o 
  -2   1   6    17871.14    19632.12    233.75 o 
  -1   1   6      194.22      141.45     17.13 o 
   0   1   6    22180.60    22309.02    322.54 o 
   1   1   6      220.99      265.78     21.61 o 
   2   1   6    14122.36    14156.47    156.57 o 
   3   1   6     4360.45     4279.75     60.77 o 
   4   1   6     1722.45     1673.43     36.78 o 
   5   1   6      165.29      125.56     17.15 o 
   6   1   6      190.77      192.34     21.03 o 
   7   1   6       39.22        8.00     17.63 o 
   8   1   6      351.60      390.27     31.41 o 
   9   1   6        8.24      -34.23     22.82 o 
  10   1   6     2103.24     2026.75     95.73 o 
  11   1   6      339.80      355.49     58.36 o 
 -14   2   6     1333.32     1227.49     98.07 o 
 -13   2   6     3671.05     3452.76    131.67 o 
 -12   2   6     9008.31     9167.44    225.97 o 
 -11   2   6     7240.36     7165.03    188.58 o 
 -10   2   6     5969.54     5917.09    162.91 o 
  -9   2   6    20158.73    19175.03    749.31 o 
  -8   2   6     8727.27     8675.37    154.99 o 
  -7   2   6     4228.09     4203.30     76.98 o 
  -6   2   6     3625.40     3856.67     71.77 o 
  -5   2   6     2787.60     2978.48     60.44 o 
  -4   2   6     1461.09     1308.96     38.60 o 
  -3   2   6     1255.96     1221.57     55.04 o 
  -2   2   6     1242.94     1555.74     47.57 o 
  -1   2   6     1586.28     1618.79     36.39 o 
   0   2   6      760.32      886.79     44.53 o 
   1   2   6      706.26      767.78     42.98 o 
   2   2   6    17311.53    17251.51    178.73 o 
   3   2   6     5271.74     5458.37     72.37 o 
   4   2   6    11613.74    12589.20    150.28 o 
   5   2   6     3003.81     3086.56     53.46 o 
   6   2   6     4278.77     4600.24     71.45 o 
   7   2   6     4168.26     4041.44    105.11 o 
   8   2   6     3834.52     3772.82     74.79 o 
   9   2   6     2158.37     2122.17     76.93 o 
  10   2   6      350.36      399.52     78.03 o 
  11   2   6      794.57      959.05     74.57 o 
 -14   3   6      876.37      916.65    223.28 o 
 -13   3   6     1032.22     1056.12     79.23 o 
 -12   3   6        6.03       -6.17     38.15 o 
 -11   3   6     1034.56      980.15     73.77 o 
 -10   3   6     2514.50     2600.75    104.95 o 
  -9   3   6    11664.47    10972.23    189.21 o 
  -8   3   6     2854.34     2837.48     77.92 o 
  -7   3   6    15851.86    15729.36    277.09 o 
  -6   3   6     7355.17     7748.52    226.09 o 
  -5   3   6    81827.78    82155.70   2052.39 o 
  -4   3   6    48180.00    47947.73   1196.44 o 
  -3   3   6    87105.85    84781.71   2812.71 o 
  -2   3   6     1056.00     1370.52     41.63 o 
  -1   3   6    50163.74    46497.39    539.26 o 
   0   3   6     2538.56     2482.93     45.22 o 
   1   3   6       36.41       83.68     33.76 o 
   2   3   6    11910.36    11536.35    251.96 o 
   3   3   6     4949.63     4753.38     65.73 o 
   4   3   6     1252.25     1249.18     32.04 o 
   5   3   6     3985.46     3770.29     60.83 o 
   6   3   6        9.83       -5.92     14.61 o 
   7   3   6     4029.09     3868.64     72.42 o 
   8   3   6      713.69      660.51     42.39 o 
   9   3   6     4850.40     4995.62    152.05 o 
  10   3   6     3154.05     3309.20    124.77 o 
  11   3   6     3106.18     3239.81    129.37 o 
 -14   4   6      107.86       30.62     49.48 o 
 -13   4   6     3689.77     3621.86    136.54 o 
 -12   4   6     1053.54      988.43    202.18 o 
 -11   4   6    14169.66    14274.47    305.02 o 
 -10   4   6     1733.73     1745.09    152.36 o 
  -9   4   6    25140.51    24500.61    753.34 o 
  -8   4   6       52.21       55.67     26.50 o 
  -7   4   6    18611.19    18252.45    494.95 o 
  -6   4   6     2926.70     3043.94     94.72 o 
  -5   4   6    13380.76    13245.95    464.00 o 
  -4   4   6      540.36      554.36     28.95 o 
  -3   4   6      126.01       91.40     22.28 o 
  -2   4   6     1042.67      946.79     32.29 o 
  -1   4   6    13292.40    13713.26    174.73 o 
   0   4   6      798.93      807.60     37.48 o 
   1   4   6    26749.46    26174.73    518.48 o 
   2   4   6    25056.07    23803.02    335.85 o 
   3   4   6    21007.87    21242.04    236.39 o 
   4   4   6    14865.54    14103.31    218.10 o 
   5   4   6     8679.31     9186.69    186.65 o 
   6   4   6     3522.77     3409.97     69.19 o 
   7   4   6     3829.26     3770.82     84.19 o 
   8   4   6     1499.53     1579.61     75.91 o 
   9   4   6     2928.42     3059.77    118.83 o 
  10   4   6        6.15        0.50     38.57 o 
  11   4   6     1286.23     1480.08     93.32 o 
 -14   5   6      338.32      383.91     66.12 o 
 -13   5   6      621.60      501.78     69.69 o 
 -12   5   6      131.65       98.84     48.96 o 
 -11   5   6      441.17      406.01     60.74 o 
 -10   5   6       45.69      -45.38     32.87 o 
  -9   5   6     1154.46     1090.17     55.59 o 
  -8   5   6     5779.98     5397.93    247.61 o 
  -7   5   6    10085.44     9986.38    300.50 o 
  -6   5   6     3380.48     3144.34    105.03 o 
  -5   5   6    24673.10    26995.51    991.96 o 
  -4   5   6      129.43      111.59     18.27 o 
  -3   5   6    47937.81    48623.47   1517.18 o 
  -2   5   6      124.00      136.14     14.95 o 
  -1   5   6    18317.85    18530.46    430.35 o 
   0   5   6     1236.19     1089.30     78.23 o 
   1   5   6    25829.43    25211.88    614.60 o 
   2   5   6      304.65      296.00     17.33 o 
   3   5   6      620.23      666.71     42.34 o 
   4   5   6      518.98      471.56     25.71 o 
   5   5   6     1448.39     1319.99     42.50 o 
   6   5   6       15.22       -2.82     18.76 o 
   7   5   6     2629.89     2747.53     71.64 o 
   8   5   6      349.50      341.76     41.94 o 
   9   5   6     4806.55     5168.47    166.25 o 
  10   5   6        0.93      -10.78     40.12 o 
  11   5   6     2384.11     2449.74    117.16 o 
 -14   6   6     1017.46     1121.34    176.52 o 
 -13   6   6     5496.51     5295.74    261.80 o 
 -12   6   6     2490.05     2552.04    251.42 o 
 -11   6   6     7963.64     7528.73    684.99 o 
 -10   6   6     1840.71     1581.71     84.71 o 
  -9   6   6     7703.95     7413.61    361.58 o 
  -8   6   6      436.37      378.73     39.69 o 
  -7   6   6    12201.37    12004.13    389.70 o 
  -6   6   6      736.57      711.99     79.64 o 
  -5   6   6     3970.02     4118.02    196.71 o 
  -4   6   6        1.03        8.26     14.19 o 
  -3   6   6      415.35      364.41     30.71 o 
  -2   6   6     1376.76     1039.04     57.63 o 
  -1   6   6      132.99      234.02     44.97 o 
   0   6   6      332.14      191.86     23.90 o 
   1   6   6    51815.71    49313.18   1564.84 o 
   2   6   6       16.64       -5.55     19.85 o 
   3   6   6    10066.53    10513.69    157.26 o 
   4   6   6     5037.01     4881.94     94.31 o 
   5   6   6    17502.47    18571.10    269.75 o 
   6   6   6       16.42       29.80     22.48 o 
   7   6   6    19075.03    20151.03    321.11 o 
   8   6   6       21.93      -21.39     28.62 o 
   9   6   6     6355.73     6909.57    155.40 o 
  10   6   6      964.86      963.70     83.51 o 
  11   6   6      100.57      177.87     56.12 o 
 -14   7   6     1076.59     1075.36    145.04 o 
 -13   7   6      598.32      498.11    145.54 o 
 -12   7   6      458.04      511.69    200.54 o 
 -11   7   6      183.05      173.81     49.31 o 
 -10   7   6      278.20      200.39     46.39 o 
  -9   7   6     2112.45     2002.62    127.68 o 
  -8   7   6       34.07       45.89     26.27 o 
  -7   7   6     9182.78     9104.31    441.97 o 
  -6   7   6     2433.09     2633.35    184.57 o 
  -5   7   6    15263.90    16419.90    854.90 o 
  -4   7   6     2658.52     2996.40    157.06 o 
  -3   7   6    26805.83    27403.93    956.97 o 
  -2   7   6     5569.48     5795.47    208.56 o 
  -1   7   6    15102.98    14791.11    668.32 o 
   0   7   6     7448.55     7295.34    285.26 o 
   1   7   6    21975.69    20969.28    833.97 o 
   2   7   6     5266.35     4932.79    250.10 o 
   3   7   6     1909.70     1928.33     65.76 o 
   4   7   6     3253.13     3142.07     87.08 o 
   5   7   6     4207.47     4094.78     98.20 o 
   6   7   6     2839.60     2793.89     84.90 o 
   7   7   6     6039.66     6278.24    139.88 o 
   8   7   6       13.54       -3.23     30.89 o 
   9   7   6     6691.78     7227.21    166.46 o 
  10   7   6     1019.65     1018.99     81.81 o 
  11   7   6     3468.45     4032.83    157.39 o 
 -13   8   6     1309.62     1142.01    303.87 o 
 -12   8   6     3293.51     2999.17    406.13 o 
 -11   8   6     1921.07     1705.50     94.63 o 
 -10   8   6     1370.33     1182.47     83.91 o 
  -9   8   6     1212.39     1125.36     94.00 o 
  -8   8   6     3022.72     2812.76    192.27 o 
  -7   8   6     1409.32     1366.53     82.91 o 
  -6   8   6      996.77     1070.98     83.25 o 
  -5   8   6      972.64      992.97     43.33 o 
  -4   8   6      232.20      252.97     22.93 o 
  -3   8   6      291.18      240.96     20.25 o 
  -2   8   6     1579.34     1541.95     82.18 o 
  -1   8   6     2141.98     2387.38    171.63 o 
   0   8   6     5821.52     5862.37    342.00 o 
   1   8   6     5896.00     5999.38    206.66 o 
   2   8   6     3412.73     3631.96    174.84 o 
   3   8   6     8605.29     8700.94    235.20 o 
   4   8   6     9166.48     9950.91    157.93 o 
   5   8   6     7919.99     8123.08    157.62 o 
   6   8   6     2516.07     2646.36     84.74 o 
   7   8   6     3620.31     3836.11    136.73 o 
   8   8   6      641.37      526.11     52.46 o 
   9   8   6      773.07      849.28     70.77 o 
  10   8   6       95.76       94.03     50.37 o 
 -13   9   6       60.74      -41.75     69.93 o 
 -12   9   6       77.83       80.07     51.78 o 
 -11   9   6      140.17      144.21     51.38 o 
 -10   9   6      147.06      100.86     37.88 o 
  -9   9   6      875.81      761.67     92.83 o 
  -8   9   6     4638.50     4720.73    360.88 o 
  -7   9   6      121.20       74.31     28.30 o 
  -6   9   6     9529.91    10411.79    651.85 o 
  -5   9   6      188.54      268.22     29.96 o 
  -4   9   6    26269.70    27038.88   1692.28 o 
  -3   9   6     8484.91     8502.11    390.59 o 
  -2   9   6    14561.59    14216.43    674.92 o 
  -1   9   6    15460.52    14772.95    950.76 o 
   0   9   6    11287.85    11234.22    502.40 o 
   1   9   6      619.03      642.51     52.08 o 
   2   9   6     7309.79     7329.75    192.07 o 
   3   9   6     3108.82     3128.06     87.26 o 
   4   9   6      430.17      422.85     43.95 o 
   5   9   6       81.39       40.31     24.77 o 
   6   9   6    15438.87    16672.06    330.51 o 
   7   9   6      321.41      321.38     46.85 o 
   8   9   6     4030.83     4330.02    120.62 o 
   9   9   6      127.29       42.35     37.33 o 
  10   9   6     3904.95     4122.01    159.61 o 
 -13  10   6      677.73      730.62     96.65 o 
 -12  10   6     5953.55     5727.53    747.88 o 
 -11  10   6       19.25      -21.78     31.02 o 
 -10  10   6     3581.26     3421.19    167.10 o 
  -9  10   6      828.44      761.78    103.44 o 
  -8  10   6     4750.76     4517.67    425.78 o 
  -7  10   6      303.05      256.83     37.64 o 
  -6  10   6      843.66      675.01    117.23 o 
  -5  10   6     4744.29     4653.30    272.47 o 
  -4  10   6      566.45      525.28     28.31 o 
  -3  10   6       81.00       62.21     16.66 o 
  -2  10   6     2252.87     2169.53     88.73 o 
  -1  10   6      273.46      302.14     33.20 o 
   0  10   6     8696.17     8618.67    429.54 o 
   1  10   6     3898.11     3617.87    137.18 o 
   2  10   6    16558.68    16638.65    662.73 o 
   3  10   6      362.25      337.17     39.02 o 
   4  10   6    19071.84    20215.81    471.53 o 
   5  10   6      685.53      707.01     46.09 o 
   6  10   6     9605.55    10495.00    203.63 o 
   7  10   6      519.02      547.64     54.88 o 
   8  10   6     2643.86     2753.34     96.60 o 
   9  10   6        8.06      -46.46     35.40 o 
  10  10   6      111.27       24.58     40.60 o 
 -12  11   6      110.28      104.12     53.38 o 
 -11  11   6        1.82      -14.22     32.76 o 
 -10  11   6        7.36      -37.20     31.11 o 
  -9  11   6      325.19      293.89     44.50 o 
  -8  11   6      486.38      498.23     50.02 o 
  -7  11   6      308.75      284.43     40.24 o 
  -6  11   6     3220.12     3397.36    244.33 o 
  -5  11   6      398.14      327.04     30.15 o 
  -4  11   6     3695.05     4339.65    266.54 o 
  -3  11   6     1658.17     1492.60     76.88 o 
  -2  11   6    10236.31    10467.18    852.81 o 
  -1  11   6      280.16      315.49     39.81 o 
   0  11   6    12472.70    12269.42    737.95 o 
   1  11   6      327.97      288.09     35.47 o 
   2  11   6     4892.72     4966.08    128.20 o 
   3  11   6     1645.48     1734.45     70.15 o 
   4  11   6     1888.65     2048.23     77.35 o 
   5  11   6     1899.04     2022.62     98.00 o 
   6  11   6      163.36      131.72     40.17 o 
   7  11   6      607.26      570.81     56.66 o 
   8  11   6     1774.25     1790.74     81.13 o 
   9  11   6      605.15      638.45    100.50 o 
 -12  12   6     2932.44     2822.89    422.33 o 
 -11  12   6     1285.84     1038.86     70.17 o 
 -10  12   6     4695.12     4295.90    221.59 o 
  -9  12   6      831.17      633.11     82.53 o 
  -8  12   6     7316.34     7091.52    559.62 o 
  -7  12   6     2084.26     1904.58    200.68 o 
  -6  12   6     5961.27     5803.08    352.15 o 
  -5  12   6     8144.40     8469.91    586.43 o 
  -4  12   6      677.32      624.65    111.05 o 
  -3  12   6      183.06      148.90     36.64 o 
  -2  12   6      234.22      246.48     51.80 o 
  -1  12   6      129.99       96.74     29.30 o 
   0  12   6     2591.15     2497.10    168.35 o 
   1  12   6     4069.79     3911.31    138.11 o 
   2  12   6     7867.20     7839.92    268.23 o 
   3  12   6     5984.09     6251.99    300.20 o 
   4  12   6    12589.11    13336.20    241.25 o 
   5  12   6     6076.79     6484.06    186.33 o 
   6  12   6     7311.55     7303.14    205.67 o 
   7  12   6     1137.52     1219.23     69.88 o 
   8  12   6     2691.91     2805.06    112.80 o 
   9  12   6      810.61      783.35     67.68 o 
 -12  13   6      123.77      101.50     88.19 o 
 -11  13   6       14.13      -43.83     33.19 o 
 -10  13   6      564.49      608.21     60.17 o 
  -9  13   6      448.17      391.13     63.01 o 
  -8  13   6     7900.46     7913.48    708.57 o 
  -7  13   6     1692.62     1562.93    133.89 o 
  -6  13   6     7811.96     7799.24    518.80 o 
  -5  13   6      912.15      899.76     57.53 o 
  -4  13   6     9535.49     9979.81   1341.34 o 
  -3  13   6     9318.48     9730.06   1349.29 o 
  -2  13   6     3194.03     3110.22    247.00 o 
  -1  13   6     7474.17     7332.07    629.72 o 
   0  13   6      690.24      650.21     48.58 o 
   1  13   6     1567.26     1633.00     67.30 o 
   2  13   6      399.52      391.39     44.22 o 
   3  13   6      372.81      456.03     47.96 o 
   4  13   6        1.79        3.67     31.95 o 
   5  13   6      665.23      744.28     75.17 o 
   6  13   6      917.79      901.97     79.52 o 
   7  13   6     1282.31     1449.96    120.02 o 
   8  13   6      888.93      881.10     71.23 o 
 -11  14   6     3860.95     3750.85    164.84 o 
 -10  14   6     1714.92     1591.02     85.95 o 
  -9  14   6     4865.39     4814.48    306.66 o 
  -8  14   6     3540.89     3429.22    285.17 o 
  -7  14   6     1689.22     1644.77    191.33 o 
  -6  14   6     2108.21     2029.98    159.77 o 
  -5  14   6     2977.86     3163.09    539.87 o 
  -4  14   6        5.76      -21.71     34.80 o 
  -3  14   6      162.78      141.63     44.77 o 
  -2  14   6       61.15      -40.56     33.17 o 
  -1  14   6      668.18      604.35     48.14 o 
   0  14   6     1714.95     1609.88     67.64 o 
   1  14   6     2092.31     2230.22     95.59 o 
   2  14   6      669.47      538.03     60.22 o 
   3  14   6     7169.14     7476.46    164.60 o 
   4  14   6      522.86      364.00     61.25 o 
   5  14   6     7056.85     7220.30    355.89 o 
   6  14   6     1578.16     1646.80     98.55 o 
   7  14   6     3043.08     2998.01    133.28 o 
   8  14   6      695.00      641.98     82.25 o 
 -10  15   6      174.72      123.12     42.41 o 
  -9  15   6     2235.89     2298.46    142.70 o 
  -8  15   6       84.20       39.95     36.45 o 
  -7  15   6     4323.56     4381.94    501.83 o 
  -6  15   6       43.52      -15.43     46.46 o 
  -5  15   6     9216.42    10383.84   1657.93 o 
  -4  15   6        3.20      -39.12     37.06 o 
  -3  15   6     9361.84    10162.52   1320.02 o 
  -2  15   6      134.08      176.32     72.84 o 
  -1  15   6     4736.79     4959.97    572.78 o 
   0  15   6      197.46      168.96     41.08 o 
   1  15   6      932.08     1052.23     59.82 o 
   2  15   6        3.49      -43.44     28.96 o 
   3  15   6      355.19      298.71     79.41 o 
   4  15   6      109.05       83.70     49.59 o 
   5  15   6      188.74      197.48     56.83 o 
   6  15   6       35.73       30.98     49.72 o 
   7  15   6      366.08      310.14     67.33 o 
 -10  16   6       20.20      -39.17     36.34 o 
  -9  16   6     6121.16     6016.29    279.52 o 
  -8  16   6       11.75      -61.92     41.28 o 
  -7  16   6     3746.95     4191.04    542.72 o 
  -6  16   6       32.32       39.80     50.72 o 
  -5  16   6      525.68      542.53     74.22 o 
  -4  16   6      194.51       99.83     62.11 o 
  -3  16   6     2145.57     2491.01    364.20 o 
  -2  16   6      960.42      958.34    154.14 o 
  -1  16   6     3666.38     4035.78    671.48 o 
   0  16   6       78.94       52.05     33.60 o 
   1  16   6     7018.52     7296.14    478.17 o 
   2  16   6      190.10      138.05     39.91 o 
   3  16   6     7282.96     7969.51    285.85 o 
   4  16   6      127.41       84.84     52.12 o 
   5  16   6     4960.16     5252.92    339.54 o 
   6  16   6       32.20        8.17     55.43 o 
   7  16   6     2909.20     2874.52    195.85 o 
  -9  17   6      136.21       58.99     54.07 o 
  -8  17   6       95.71       44.20     54.25 o 
  -7  17   6     3002.59     2984.97    521.82 o 
  -6  17   6       10.76       -6.81     46.68 o 
  -5  17   6     3828.33     4066.35    917.72 o 
  -4  17   6      377.11      135.45     75.47 o 
  -3  17   6     6588.46     7125.18   1077.90 o 
  -2  17   6      687.63      866.40    102.76 o 
  -1  17   6     5964.65     6389.82   1201.48 o 
   0  17   6     1213.45     1287.76    163.23 o 
   1  17   6     3469.62     3496.51    284.14 o 
   2  17   6     1345.81     1304.30     82.14 o 
   3  17   6      547.86      539.29     57.19 o 
   4  17   6      203.77      217.66     59.46 o 
   5  17   6       25.58       34.73     48.27 o 
   6  17   6       17.49       45.10     52.35 o 
  -8  18   6      389.91      256.34     67.98 o 
  -7  18   6      897.04      973.60    310.41 o 
  -6  18   6      426.82      401.32     81.01 o 
  -5  18   6      551.41      583.37    177.16 o 
  -4  18   6      651.17      790.52    124.65 o 
  -3  18   6       13.83        0.53     43.92 o 
  -2  18   6     1149.24     1662.29    218.02 o 
  -1  18   6     1440.26     1539.00    199.33 o 
   0  18   6      675.40      760.12     81.03 o 
   1  18   6     1816.76     1888.18    197.35 o 
   2  18   6     1328.96     1223.38     97.54 o 
   3  18   6     1566.01     1427.03     99.77 o 
   4  18   6     3313.99     3480.93    266.42 o 
   5  18   6     1578.63     1352.98     99.50 o 
  -7  19   6      768.22     1104.09    319.86 o 
  -6  19   6     2757.83     2983.20    730.25 o 
  -5  19   6     1585.58     2009.50    685.41 o 
  -4  19   6     5455.51     4634.94    249.01 o 
  -3  19   6     2898.89     3322.12    755.55 o 
  -2  19   6     2374.24     2560.64    547.98 o 
  -1  19   6     3477.54     4055.18    834.51 o 
   0  19   6     1712.97     1754.98    322.49 o 
   1  19   6     1503.84     1470.02    299.32 o 
   2  19   6      618.32      604.25    137.72 o 
   3  19   6      182.09      240.51     63.83 o 
   4  19   6        3.22       -8.11     51.40 o 
  -5  20   6       11.51       13.57     62.99 o 
  -4  20   6       90.45       86.41     78.45 o 
  -3  20   6       40.34       29.28     71.92 o 
  -2  20   6      554.17      599.74    228.19 o 
  -1  20   6      734.14      955.81    408.33 o 
   0  20   6      541.90      402.27    141.77 o 
   1  20   6      282.03      274.69     67.09 o 
   2  20   6     1891.82     1862.13    267.34 o 
 -13   0   7     9433.88     9766.34    341.25 o 
 -11   0   7    10523.44    11621.82    367.40 o 
  -9   0   7      443.00      534.97     81.30 o 
  -7   0   7     3098.39     2746.43     88.37 o 
  -5   0   7    13114.02    13655.41    255.57 o 
  -3   0   7    56106.33    57462.60    909.79 o 
  -1   0   7      541.50     1059.42     79.45 o 
   1   0   7     5668.29     6404.88    169.42 o 
   3   0   7     9182.84     9755.34    162.10 o 
   5   0   7     9195.22     9374.90    194.94 o 
   7   0   7     7155.69     7432.43    147.97 o 
   9   0   7      365.06      394.55     83.29 o 
 -14   1   7        0.74      -34.32     41.39 o 
 -13   1   7      225.81      227.41     54.06 o 
 -12   1   7       69.05       28.75     42.98 o 
 -11   1   7     4107.45     4174.39    136.98 o 
 -10   1   7      179.01      137.71     45.01 o 
  -9   1   7    20717.99    20895.61    391.04 o 
  -8   1   7       11.16       -7.23     17.62 o 
  -7   1   7    33935.92    34771.56    411.80 o 
  -6   1   7     1758.01     1825.45     49.19 o 
  -5   1   7    37766.81    39384.38    456.32 o 
  -4   1   7     1588.71     1693.71     45.72 o 
  -3   1   7    41033.25    43155.79    490.47 o 
  -2   1   7     2625.23     2535.82     59.60 o 
  -1   1   7    16742.17    16959.83    310.17 o 
   0   1   7     5475.36     5117.21    105.50 o 
   1   1   7     3480.22     3489.31    132.48 o 
   2   1   7     6924.63     6507.36    113.74 o 
   3   1   7        3.08      -17.98     12.05 o 
   4   1   7      379.74      372.22     22.64 o 
   5   1   7     2941.64     3100.34     55.89 o 
   6   1   7       76.60       94.37     19.75 o 
   7   1   7     7912.31     8232.31    124.53 o 
   8   1   7      237.29      272.20     37.32 o 
   9   1   7     8934.02     9328.94    247.01 o 
  10   1   7      792.62      901.52    107.02 o 
 -14   2   7     4688.41     5035.37    201.40 o 
 -13   2   7     2651.87     2562.19    113.71 o 
 -12   2   7     5815.62     5811.45    171.19 o 
 -11   2   7     9550.32     9356.22    224.87 o 
 -10   2   7     1028.28     1006.60     70.19 o 
  -9   2   7     2413.54     2488.42     75.15 o 
  -8   2   7      364.12      433.80     39.00 o 
  -7   2   7     3006.12     2898.79     64.30 o 
  -6   2   7      565.21      457.62     30.17 o 
  -5   2   7      519.10      556.80     32.28 o 
  -4   2   7      149.81      155.95     20.68 o 
  -3   2   7      256.13      162.97     19.61 o 
  -2   2   7     3990.97     4225.10     88.76 o 
  -1   2   7     2962.60     3480.30     62.12 o 
   0   2   7     6354.17     6802.74    127.05 o 
   1   2   7    32927.60    32244.86    460.23 o 
   2   2   7    17745.04    17778.89    240.75 o 
   3   2   7    19740.62    20134.42    210.08 o 
   4   2   7    10422.99    10641.71    125.58 o 
   5   2   7     8173.72     8527.52    108.51 o 
   6   2   7     6972.63     6928.80     96.21 o 
   7   2   7     6557.66     6979.44    156.89 o 
   8   2   7     1684.73     1657.23     59.14 o 
   9   2   7      700.57      743.60     52.31 o 
  10   2   7       95.10       88.59     43.43 o 
  11   2   7      129.95      132.61     72.20 o 
 -14   3   7      137.89      164.48     55.88 o 
 -13   3   7       10.73       16.52     42.21 o 
 -12   3   7      683.70      726.72     73.56 o 
 -11   3   7      545.71      433.37     60.18 o 
 -10   3   7      230.29      300.92     52.48 o 
  -9   3   7      245.13      288.97     34.26 o 
  -8   3   7     7766.77     8068.46    151.47 o 
  -7   3   7     6701.10     6738.26    148.48 o 
  -6   3   7    10946.37    11820.34    232.06 o 
  -5   3   7    42395.09    42642.40    621.20 o 
  -4   3   7     3608.45     4281.55    148.16 o 
  -3   3   7     5004.87     5848.97    132.17 o 
  -2   3   7    14013.84    16028.06    233.67 o 
  -1   3   7     2073.23     1888.95     42.75 o 
   0   3   7     9543.40    10485.92    141.92 o 
   1   3   7     1733.21     1618.84     56.61 o 
   2   3   7     3691.76     3586.57     87.66 o 
   3   3   7    13585.75    12462.76    147.01 o 
   4   3   7      133.07      187.85     18.95 o 
   5   3   7     1434.66     1357.71     43.73 o 
   6   3   7     2711.86     2662.16     87.76 o 
   7   3   7     3861.20     4025.79     88.51 o 
   8   3   7     2283.30     2270.75     68.48 o 
   9   3   7     3914.62     4124.51    137.40 o 
  10   3   7     3582.29     3926.16    139.04 o 
  11   3   7      811.73      756.48     78.00 o 
 -14   4   7     7388.73     7202.39    483.45 o 
 -13   4   7      626.93      502.04     69.81 o 
 -12   4   7    11044.98    11086.39    294.70 o 
 -11   4   7      759.17      719.62     70.43 o 
 -10   4   7    12111.18    12319.50    344.66 o 
  -9   4   7      762.30      702.84     50.46 o 
  -8   4   7    18441.88    18161.89    290.99 o 
  -7   4   7      114.22      103.46     22.77 o 
  -6   4   7     4488.76     4529.76    175.44 o 
  -5   4   7      363.91      376.49     28.05 o 
  -4   4   7     1418.57     1757.85     64.15 o 
  -3   4   7       71.80       82.81     43.60 o 
  -2   4   7    15948.98    15946.30    259.57 o 
  -1   4   7     1167.60     1083.57     43.57 o 
   0   4   7    53902.86    50536.66   1029.22 o 
   1   4   7     7268.10     6992.03    133.61 o 
   2   4   7    42642.77    40665.24    575.80 o 
   3   4   7     3065.53     2946.80     53.75 o 
   4   4   7    20741.48    21097.25    429.68 o 
   5   4   7      756.44      745.95     35.60 o 
   6   4   7    12491.51    12051.88    338.05 o 
   7   4   7       92.46      105.06     27.76 o 
   8   4   7     5761.37     6045.70    136.82 o 
   9   4   7       37.15       32.80     40.55 o 
  10   4   7      230.66      175.05     52.52 o 
  11   4   7      502.16      592.39    100.77 o 
 -14   5   7      449.44      556.27    129.55 o 
 -13   5   7      495.15      466.54     68.89 o 
 -12   5   7      144.34       86.84     61.26 o 
 -11   5   7     1262.40     1184.11     80.15 o 
 -10   5   7     1001.40      971.41     66.96 o 
  -9   5   7       23.25        4.80     26.19 o 
  -8   5   7     1423.32     1572.18    150.66 o 
  -7   5   7      322.23      290.18     43.84 o 
  -6   5   7    19142.14    20273.89    886.80 o 
  -5   5   7       79.60       82.16     29.77 o 
  -4   5   7    30680.89    32892.44   1234.35 o 
  -3   5   7       68.30       87.97     29.35 o 
  -2   5   7    21765.83    21883.14    526.92 o 
  -1   5   7      250.09      330.95     35.03 o 
   0   5   7     9504.87     9700.71    200.24 o 
   1   5   7     1305.58     1253.19     51.76 o 
   2   5   7     2935.52     2872.85     94.17 o 
   3   5   7      175.28      134.74     29.17 o 
   4   5   7      127.42       91.78     24.69 o 
   5   5   7       30.83      -17.31     20.99 o 
   6   5   7     1461.31     1562.18     67.35 o 
   7   5   7      153.56      131.84     30.47 o 
   8   5   7     3054.81     3118.08    100.15 o 
   9   5   7        3.16      -39.69     35.72 o 
  10   5   7     4299.42     4326.62    159.82 o 
 -14   6   7     4212.64     4021.11    417.71 o 
 -13   6   7       74.58       31.25     47.84 o 
 -12   6   7     6331.58     6156.70    489.56 o 
 -11   6   7      152.64       93.10     55.57 o 
 -10   6   7     8066.77     7777.93    295.26 o 
  -9   6   7     1477.85     1267.82     74.63 o 
  -8   6   7    10689.83    10532.74    445.53 o 
  -7   6   7      256.80      156.31     39.25 o 
  -6   6   7      834.05      831.16     37.71 o 
  -5   6   7      160.62      126.95     21.29 o 
  -4   6   7     3719.47     3886.23    196.59 o 
  -3   6   7      619.73      656.34     40.00 o 
  -2   6   7    18787.34    18672.00    508.88 o 
  -1   6   7     1468.21     1709.21     83.61 o 
   0   6   7    17705.21    16254.93    344.28 o 
   1   6   7     3646.54     3661.04     91.68 o 
   2   6   7    44861.16    42938.04   1172.06 o 
   3   6   7       67.04       78.21     26.55 o 
   4   6   7    17948.43    17890.61    512.00 o 
   5   6   7       38.55       44.99     24.27 o 
   6   6   7     1811.22     1838.26     61.32 o 
   7   6   7        1.99      -39.95     29.56 o 
   8   6   7       73.99       57.02     34.96 o 
   9   6   7      713.60      746.31     66.33 o 
  10   6   7       55.13       30.42     47.98 o 
 -14   7   7      140.44      149.28     60.13 o 
 -13   7   7        7.14      -60.37     41.45 o 
 -12   7   7       36.89       64.96     45.78 o 
 -11   7   7      413.31      426.47     65.84 o 
 -10   7   7     1746.42     1534.85    141.71 o 
  -9   7   7     6286.64     5896.28    397.43 o 
  -8   7   7     2880.62     2910.16    164.60 o 
  -7   7   7    13754.79    13837.90    798.14 o 
  -6   7   7     9398.55    10274.76    576.19 o 
  -5   7   7     8517.28     8931.90    464.28 o 
  -4   7   7    12826.72    14021.30    792.04 o 
  -3   7   7     3683.63     3528.41    128.65 o 
  -2   7   7    17322.05    16516.21    416.11 o 
  -1   7   7     6062.26     5667.87    281.08 o 
   0   7   7     5922.16     5725.10    265.13 o 
   1   7   7     2788.49     2514.72    165.50 o 
   2   7   7      714.00      736.15     45.67 o 
   3   7   7        0.77        4.86     23.39 o 
   4   7   7     6017.67     6056.95    113.54 o 
   5   7   7        6.62      -22.41     21.74 o 
   6   7   7     5521.08     5391.92    172.69 o 
   7   7   7      842.37      794.67     58.92 o 
   8   7   7     3376.03     3464.85    104.77 o 
   9   7   7     1682.99     1714.04     80.80 o 
  10   7   7     2361.07     2453.45    120.43 o 
 -13   8   7     1554.21     1357.11    108.02 o 
 -12   8   7     2823.50     2742.26    228.83 o 
 -11   8   7     2912.40     2827.79    296.12 o 
 -10   8   7     8678.36     8340.23    422.40 o 
  -9   8   7     2911.41     2835.62    152.33 o 
  -8   8   7     5524.18     5337.48    403.24 o 
  -7   8   7     5431.17     5327.65    320.49 o 
  -6   8   7     3915.93     3974.14    219.11 o 
  -5   8   7     1644.26     1638.92    103.45 o 
  -4   8   7       66.83       62.52     19.14 o 
  -3   8   7     1571.96     1632.42     76.66 o 
  -2   8   7     4179.88     4074.42    151.69 o 
  -1   8   7     6868.77     7078.99    472.55 o 
   0   8   7     5074.69     4965.83    236.48 o 
   1   8   7     7149.87     7210.51    235.42 o 
   2   8   7    13287.90    13199.34    543.95 o 
   3   8   7     5278.87     5509.09    240.94 o 
   4   8   7     5518.01     5543.89    231.83 o 
   5   8   7     3629.10     3914.02     90.96 o 
   6   8   7     1747.21     1692.49     71.73 o 
   7   8   7     1075.58     1033.12     60.97 o 
   8   8   7     1149.22     1159.47     82.50 o 
   9   8   7      317.99      318.81     50.01 o 
  10   8   7        3.39       -5.26     46.41 o 
 -13   9   7        9.84      -19.52     52.52 o 
 -12   9   7      120.84       57.42     52.26 o 
 -11   9   7     1561.36     1271.95     67.95 o 
 -10   9   7       13.96      -25.26     29.61 o 
  -9   9   7     6888.81     6544.47    495.00 o 
  -8   9   7     1227.60     1301.41     96.87 o 
  -7   9   7    21072.68    20431.88   1154.33 o 
  -6   9   7     7465.26     8082.68    552.04 o 
  -5   9   7    19894.72    20361.05   1486.39 o 
  -4   9   7     3216.90     3147.05    165.33 o 
  -3   9   7    28165.31    26886.38   1062.36 o 
  -2   9   7     1776.93     1619.32     97.16 o 
  -1   9   7    11306.12    11338.20    698.66 o 
   0   9   7      196.05      209.80     30.74 o 
   1   9   7     1858.67     1910.57    107.76 o 
   2   9   7        6.59       11.88     23.87 o 
   3   9   7     3083.51     2788.34    118.07 o 
   4   9   7      202.13      217.01     38.18 o 
   5   9   7     1043.09     1048.41     53.17 o 
   6   9   7     2221.19     2446.93     86.00 o 
   7   9   7    10647.71    11437.48    219.83 o 
   8   9   7     1122.13     1199.75     67.76 o 
   9   9   7     5764.18     6320.48    156.69 o 
 -13  10   7     2042.77     1689.81    224.56 o 
 -12  10   7        4.02      -18.24     47.77 o 
 -11  10   7     4488.21     4039.36    261.85 o 
 -10  10   7        6.98      -15.31     29.64 o 
  -9  10   7     6301.07     6543.56    502.69 o 
  -8  10   7      954.68      947.18     90.94 o 
  -7  10   7     1833.10     1764.79    203.31 o 
  -6  10   7     2325.19     2113.30    159.16 o 
  -5  10   7      383.44      427.89     39.92 o 
  -4  10   7      168.81      163.52     25.26 o 
  -3  10   7     1328.21     1105.72     98.56 o 
  -2  10   7     1154.48     1221.33     91.02 o 
  -1  10   7    13765.16    13292.73    812.35 o 
   0  10   7        1.26      -10.41     21.46 o 
   1  10   7    11215.36    11383.63    674.09 o 
   2  10   7     1584.03     1581.32     65.15 o 
   3  10   7    10203.77    10685.33    292.79 o 
   4  10   7     1538.40     1550.81     69.66 o 
   5  10   7     5655.27     5804.64    138.21 o 
   6  10   7      318.78      288.19     44.09 o 
   7  10   7     1108.42     1053.71     64.66 o 
   8  10   7      102.39       88.06     38.50 o 
   9  10   7      260.64      225.41     49.57 o 
 -12  11   7       73.08       32.30     51.68 o 
 -11  11   7      735.62      623.18    125.55 o 
 -10  11   7      541.01      606.11     57.78 o 
  -9  11   7     5668.51     5595.54    448.35 o 
  -8  11   7      182.19      162.79     37.74 o 
  -7  11   7    11183.07    11128.41    787.63 o 
  -6  11   7     1193.91     1117.15    110.59 o 
  -5  11   7    12047.75    13059.71    929.12 o 
  -4  11   7      669.08      616.22    106.38 o 
  -3  11   7    15390.01    15611.49    852.97 o 
  -2  11   7     2684.16     2765.00    217.32 o 
  -1  11   7     9546.91     9362.65    807.07 o 
   0  11   7      627.36      542.72     57.00 o 
   1  11   7      669.51      649.13     46.25 o 
   2  11   7      762.48      735.78     50.49 o 
   3  11   7       11.85       -8.51     28.26 o 
   4  11   7      580.15      540.00     51.42 o 
   5  11   7     3617.10     3680.97    132.89 o 
   6  11   7       14.14      -40.60     41.28 o 
   7  11   7     3423.65     3340.47    108.25 o 
   8  11   7       64.99       59.02     40.37 o 
   9  11   7     2576.37     2662.18    102.30 o 
 -12  12   7      640.47      659.97    352.55 o 
 -11  12   7     2473.48     2239.46    200.25 o 
 -10  12   7     2237.34     2240.36    181.60 o 
  -9  12   7     2631.38     2518.88    298.10 o 
  -8  12   7     1982.10     1819.11     90.65 o 
  -7  12   7      582.33      522.05     49.43 o 
  -6  12   7      503.89      476.60    132.40 o 
  -5  12   7      773.08      729.10     61.11 o 
  -4  12   7     1125.13      937.06    193.29 o 
  -3  12   7     1709.00     1728.63    149.09 o 
  -2  12   7    10412.87    10287.33    884.12 o 
  -1  12   7     7057.39     7278.23    505.91 o 
   0  12   7     7425.66     6904.73    510.91 o 
   1  12   7     3976.26     4263.43    162.58 o 
   2  12   7     3686.37     3611.94    168.60 o 
   3  12   7     5869.81     6236.47    198.15 o 
   4  12   7      197.88      143.04     38.95 o 
   5  12   7     6475.53     6721.74    192.81 o 
   6  12   7      380.95      427.11     71.99 o 
   7  12   7     1706.07     1651.93     97.38 o 
   8  12   7      294.11      297.84     50.20 o 
 -11  13   7     1665.48     1755.98    136.71 o 
 -10  13   7      191.25      120.35     42.61 o 
  -9  13   7     2876.97     2808.64    200.24 o 
  -8  13   7      307.54      229.52     53.16 o 
  -7  13   7     7427.77     7153.58    673.61 o 
  -6  13   7     8434.08     8720.58   1384.12 o 
  -5  13   7      836.50      881.64    109.92 o 
  -4  13   7     3732.30     3660.11    581.59 o 
  -3  13   7      687.51      686.98     95.51 o 
  -2  13   7     3132.85     3209.68    228.80 o 
  -1  13   7      265.29      231.86     36.26 o 
   0  13   7      656.31      594.06     51.68 o 
   1  13   7       22.29       12.07     27.62 o 
   2  13   7       64.79       58.58     34.00 o 
   3  13   7      170.19      135.97     37.98 o 
   4  13   7      527.92      622.16     57.03 o 
   5  13   7      528.71      483.70     68.08 o 
   6  13   7     1004.63     1117.00     84.38 o 
   7  13   7     1499.57     1422.54     94.79 o 
   8  13   7      567.01      498.49     74.14 o 
 -11  14   7     1618.94     1636.89    130.62 o 
 -10  14   7     3488.04     3421.34    278.53 o 
  -9  14   7     1679.98     1793.09    145.49 o 
  -8  14   7     5971.80     6269.21    473.74 o 
  -7  14   7      219.07      146.47     94.66 o 
  -6  14   7     2187.01     2213.26    488.85 o 
  -5  14   7      223.26      155.43     86.06 o 
  -4  14   7        4.04      -51.24     34.16 o 
  -3  14   7      132.05        5.29     53.23 o 
  -2  14   7     2002.95     2074.00    230.67 o 
  -1  14   7      995.89     1025.78     55.82 o 
   0  14   7     8759.26     8638.72    554.16 o 
   1  14   7     1859.76     1797.09     74.55 o 
   2  14   7    14134.81    14624.54    581.02 o 
   3  14   7     3082.65     3118.95    121.32 o 
   4  14   7     7025.09     7244.08    205.35 o 
   5  14   7     4096.65     4244.33    252.85 o 
   6  14   7     3420.32     3609.55    145.50 o 
   7  14   7     1461.55     1674.76    104.26 o 
 -10  15   7     1744.87     1577.22    175.44 o 
  -9  15   7      521.11      449.33     76.97 o 
  -8  15   7     5973.57     6043.88   1164.17 o 
  -7  15   7      387.72      246.33     62.78 o 
  -6  15   7     8381.19     8372.71   1360.17 o 
  -5  15   7      162.72      170.33     58.41 o 
  -4  15   7     5494.12     5637.68    868.12 o 
  -3  15   7       51.99       -5.24     39.29 o 
  -2  15   7     5455.96     5637.40    922.20 o 
  -1  15   7      848.48      752.96    111.07 o 
   0  15   7     6596.89     6379.25    514.95 o 
   1  15   7      396.33      430.51     50.68 o 
   2  15   7       99.50      110.57     36.86 o 
   3  15   7     1019.44     1091.18     66.68 o 
   4  15   7      542.33      584.94     74.04 o 
   5  15   7       21.46       19.47     47.98 o 
   6  15   7     1616.95     1648.98    102.70 o 
   7  15   7        9.65      -31.25     48.62 o 
 -10  16   7     1489.34     1324.62    228.19 o 
  -9  16   7       33.14      -64.87     50.58 o 
  -8  16   7      839.64      807.30    242.75 o 
  -7  16   7        0.11      -51.67     42.43 o 
  -6  16   7        3.38      -14.74     45.71 o 
  -5  16   7        8.22      -31.55     44.90 o 
  -4  16   7     1699.99     1949.81    242.26 o 
  -3  16   7      107.38       68.50     46.94 o 
  -2  16   7     2944.89     2857.22    449.84 o 
  -1  16   7       18.77        9.65     42.38 o 
   0  16   7     2777.27     2756.75    192.33 o 
   1  16   7        1.84       -2.97     31.53 o 
   2  16   7     6002.20     5830.39    231.15 o 
   3  16   7        3.05      -17.96     32.63 o 
   4  16   7     4625.49     4761.77    256.40 o 
   5  16   7       20.60      -42.26     45.93 o 
   6  16   7     2408.82     2485.41    126.09 o 
  -9  17   7      718.81      738.84     90.84 o 
  -8  17   7     2594.62     2606.36    616.13 o 
  -7  17   7     1594.01     1536.46    382.32 o 
  -6  17   7     7354.10     7920.57   1860.60 o 
  -5  17   7      791.97      788.20    350.35 o 
  -4  17   7     7366.22     8310.46   1347.23 o 
  -3  17   7      848.83      740.58     96.15 o 
  -2  17   7     3049.78     3240.24    550.96 o 
  -1  17   7     1797.29     1855.19    265.28 o 
   0  17   7     3658.25     4051.60    655.64 o 
   1  17   7      977.99      927.82     67.07 o 
   2  17   7      777.86      921.56     70.06 o 
   3  17   7        5.43      -60.39     40.26 o 
   4  17   7       48.54      -20.01     67.51 o 
   5  17   7       20.83      -22.94     46.76 o 
  -8  18   7      483.88      631.87    134.24 o 
  -7  18   7       17.29      -48.31     50.21 o 
  -6  18   7        2.38        7.65     50.67 o 
  -5  18   7      337.43      445.82    129.98 o 
  -4  18   7      157.96      110.29     74.76 o 
  -3  18   7      518.70      483.11    208.43 o 
  -2  18   7      155.65      105.41    120.81 o 
  -1  18   7      173.83       80.03     57.28 o 
   0  18   7      600.68      479.97     72.67 o 
   1  18   7      660.26      463.76     72.04 o 
   2  18   7     1202.29      976.56     70.05 o 
   3  18   7      604.20      483.78     75.80 o 
   4  18   7     1427.36     1534.76    151.08 o 
  -6  19   7     1196.76     1384.87    326.47 o 
  -5  19   7     3466.82     4055.67   1491.78 o 
  -4  19   7     1463.78     1138.02    131.61 o 
  -3  19   7     1507.69     1421.41    362.57 o 
  -2  19   7     2612.39     2787.90    498.30 o 
  -1  19   7      795.72      772.85    210.71 o 
   0  19   7     1082.23     1111.36    267.98 o 
   1  19   7      430.38      228.66     78.74 o 
   2  19   7       49.44       52.98     63.25 o 
   3  19   7       16.80      -14.22     50.24 o 
  -4  20   7      187.63      114.56     80.59 o 
  -3  20   7       77.37       53.07    130.12 o 
  -2  20   7      147.93       79.51     56.46 o 
  -1  20   7     1532.67     1629.97    107.93 o 
   0  20   7      158.49      125.47     57.02 o 
   1  20   7     3300.75     3300.29    545.06 o 
 -14   0   8     3148.46     3131.94    182.49 o 
 -12   0   8     1422.59     1257.55    117.26 o 
 -10   0   8     8488.36     8521.58    292.50 o 
  -8   0   8      930.59      812.74     54.65 o 
  -6   0   8     1599.93     1744.39     72.76 o 
  -4   0   8     2309.50     2095.97     72.24 o 
  -2   0   8     3559.25     4160.00    107.24 o 
   0   0   8    35938.91    37210.16    890.86 o 
   2   0   8    30798.19    31878.24    573.88 o 
   4   0   8    13267.70    13777.58    222.14 o 
   6   0   8     2227.37     2202.22     72.76 o 
   8   0   8       23.33      127.63     62.96 o 
  10   0   8       25.59       18.76     56.71 o 
 -14   1   8     1312.04     1360.01    113.35 o 
 -13   1   8      217.66      181.82     52.96 o 
 -12   1   8     6637.78     6646.55    185.16 o 
 -11   1   8     1037.39     1085.37     74.81 o 
 -10   1   8     8038.83     8456.36    269.05 o 
  -9   1   8      367.12      346.89     57.56 o 
  -8   1   8    18444.00    19200.72    249.73 o 
  -7   1   8      510.14      487.95     37.38 o 
  -6   1   8    30025.57    32317.63    386.21 o 
  -5   1   8    10913.49    11040.71    169.98 o 
  -4   1   8    13828.43    14577.43    190.74 o 
  -3   1   8    18568.23    19048.11    235.80 o 
  -2   1   8    17500.42    18069.44    261.75 o 
  -1   1   8     3205.57     3225.10    100.67 o 
   0   1   8       27.03        5.58     24.35 o 
   1   1   8       27.50      -11.46     19.02 o 
   2   1   8     2475.60     2587.57     65.47 o 
   3   1   8     2529.63     2412.58     52.75 o 
   4   1   8     9770.14    10062.81    122.86 o 
   5   1   8     4550.05     4418.41     71.65 o 
   6   1   8    20178.79    20682.13    253.31 o 
   7   1   8     1880.40     1912.51     56.86 o 
   8   1   8    12576.79    12605.35    854.40 o 
   9   1   8     1255.08     1349.86     84.37 o 
  10   1   8     3828.26     3681.97    203.10 o 
 -14   2   8     5741.44     6140.74    331.59 o 
 -13   2   8      117.93      112.81     51.21 o 
 -12   2   8     2219.38     2049.50    140.07 o 
 -11   2   8     1123.60     1032.71     74.02 o 
 -10   2   8     5742.18     5738.69    161.80 o 
  -9   2   8        5.14       -4.11     29.05 o 
  -8   2   8     5658.92     5782.26    102.37 o 
  -7   2   8      746.14      634.02     41.07 o 
  -6   2   8       17.79       -4.70     18.92 o 
  -5   2   8        8.73        7.33     18.51 o 
  -4   2   8     2395.33     2673.67     58.94 o 
  -3   2   8     4414.73     4934.10     83.38 o 
  -2   2   8     9635.53    10257.03    199.75 o 
  -1   2   8    18570.28    18741.50    238.30 o 
   0   2   8    47365.05    45096.49    630.86 o 
   1   2   8    20112.04    20773.51    318.25 o 
   2   2   8    23954.95    23572.84    312.67 o 
   3   2   8     6088.89     6233.92    111.62 o 
   4   2   8    14326.36    14279.19    183.01 o 
   5   2   8     1964.27     1892.25     52.67 o 
   6   2   8     9214.17     9424.63    139.37 o 
   7   2   8        3.82      -21.87     22.76 o 
   8   2   8      462.46      514.96     42.71 o 
   9   2   8      286.69      275.59     80.73 o 
  10   2   8      337.70      297.05     85.56 o 
 -14   3   8      117.79      144.59     54.82 o 
 -13   3   8      258.09      241.74     64.10 o 
 -12   3   8      778.08      829.77     76.83 o 
 -11   3   8     1264.40     1124.30     77.02 o 
 -10   3   8    10540.15    10656.53    243.81 o 
  -9   3   8     1079.01     1061.05     54.32 o 
  -8   3   8    17243.52    17599.51    275.32 o 
  -7   3   8     1899.94     2243.71     62.02 o 
  -6   3   8    22220.64    22875.04    286.55 o 
  -5   3   8     2988.93     3560.64    101.82 o 
  -4   3   8     4043.80     4233.72     78.01 o 
  -3   3   8    13148.49    13214.14    175.49 o 
  -2   3   8      610.02      508.70     33.33 o 
  -1   3   8     7314.51     7256.32    122.51 o 
   0   3   8       26.82       13.96     18.04 o 
   1   3   8     1228.72     1126.71     51.87 o 
   2   3   8      208.75      201.00     32.51 o 
   3   3   8      787.77      658.41     37.39 o 
   4   3   8     2547.72     2570.72     59.55 o 
   5   3   8     3907.06     3824.89     76.56 o 
   6   3   8     2558.04     2494.46     71.52 o 
   7   3   8     7017.78     7278.13    137.87 o 
   8   3   8     2272.80     2375.74     73.69 o 
   9   3   8     1795.38     1706.69     92.53 o 
  10   3   8     1067.10      935.63    111.71 o 
 -14   4   8      643.06      552.69     85.56 o 
 -13   4   8     4742.28     4355.18    202.75 o 
 -12   4   8     1275.19     1178.42     82.97 o 
 -11   4   8     3437.78     3540.53    151.51 o 
 -10   4   8      399.06      376.75    106.31 o 
  -9   4   8     1177.39     1115.16     62.10 o 
  -8   4   8      452.39      515.46    101.95 o 
  -7   4   8      432.22      433.63     70.44 o 
  -6   4   8      420.32      388.62     31.19 o 
  -5   4   8     3101.30     3349.08    133.32 o 
  -4   4   8     4532.65     4533.33    127.21 o 
  -3   4   8    15845.25    16248.67    695.53 o 
  -2   4   8      236.77      209.17     23.55 o 
  -1   4   8    39987.72    37210.79   1099.52 o 
   0   4   8     4228.80     4179.19     97.33 o 
   1   4   8    31734.72    30961.11    453.50 o 
   2   4   8       29.18       38.85     25.86 o 
   3   4   8    16550.64    16342.29    269.18 o 
   4   4   8      638.50      537.21     40.17 o 
   5   4   8     8512.72     7926.40    244.50 o 
   6   4   8      127.31      103.21     26.82 o 
   7   4   8      725.56      654.93     45.53 o 
   8   4   8      154.97      140.58     39.52 o 
   9   4   8      532.55      555.17     77.25 o 
  10   4   8       47.38      -13.09     41.94 o 
 -14   5   8      379.38      339.04     91.96 o 
 -13   5   8      552.90      496.19    100.63 o 
 -12   5   8       95.77       23.64     45.35 o 
 -11   5   8     2409.16     2452.32    110.14 o 
 -10   5   8      752.15      743.33     52.63 o 
  -9   5   8    15274.36    15167.95    583.71 o 
  -8   5   8     4510.68     4323.73    205.20 o 
  -7   5   8    15072.19    16249.72    700.18 o 
  -6   5   8     1151.05     1102.01     84.64 o 
  -5   5   8    26012.37    26959.15   1123.06 o 
  -4   5   8       15.01       15.87     17.07 o 
  -3   5   8    13305.34    13411.65    479.45 o 
  -2   5   8      579.80      612.62     35.94 o 
  -1   5   8    10213.35    10144.68    346.29 o 
   0   5   8       69.55       57.34     31.47 o 
   1   5   8        1.24      -15.49     34.77 o 
   2   5   8       16.68        4.35     23.68 o 
   3   5   8     2054.44     1915.56     69.98 o 
   4   5   8      716.08      561.27     47.69 o 
   5   5   8     3433.30     3139.29    131.73 o 
   6   5   8      139.26      116.88     27.13 o 
   7   5   8     9369.62     9903.57    308.08 o 
   8   5   8       16.94      -40.22     31.58 o 
   9   5   8     5030.95     5401.64    170.53 o 
  10   5   8        2.47      -25.87     44.96 o 
 -14   6   8       36.26      -64.02     42.68 o 
 -13   6   8     5134.49     4866.12    167.34 o 
 -12   6   8       28.07      -17.86     40.08 o 
 -11   6   8     3465.82     3104.95    311.47 o 
 -10   6   8      545.16      367.22     46.95 o 
  -9   6   8     3080.58     3116.72    163.08 o 
  -8   6   8      419.79      416.93     60.92 o 
  -7   6   8       21.35       23.23     30.16 o 
  -6   6   8        4.28      -15.13     18.04 o 
  -5   6   8     9033.85     9201.21    459.32 o 
  -4   6   8      216.49      143.98     20.83 o 
  -3   6   8     5013.37     5261.56    260.35 o 
  -2   6   8       27.46       -0.11     13.89 o 
  -1   6   8    38379.73    37269.50   1169.23 o 
   0   6   8       26.89       63.78     24.92 o 
   1   6   8    12952.85    13155.98    224.57 o 
   2   6   8     7931.97     7852.04    199.93 o 
   3   6   8     4760.53     4681.33    180.54 o 
   4   6   8     7846.23     7477.57    156.39 o 
   5   6   8     1054.40      993.37     48.34 o 
   6   6   8     1663.71     1373.57     56.49 o 
   7   6   8      654.20      600.27     53.33 o 
   8   6   8     1512.91     1574.83     73.66 o 
   9   6   8     1451.89     1475.36     74.87 o 
  10   6   8       65.16       35.03     49.46 o 
 -14   7   8      298.48      248.19     70.00 o 
 -13   7   8      451.50      365.10     89.83 o 
 -12   7   8     1942.46     1993.98    234.37 o 
 -11   7   8     1777.48     1724.50    206.09 o 
 -10   7   8     3793.69     3933.43    217.36 o 
  -9   7   8     5310.17     4775.62    370.97 o 
  -8   7   8    15314.01    15070.45    799.21 o 
  -7   7   8     4744.69     5123.51    450.72 o 
  -6   7   8     8920.16     9521.06    611.39 o 
  -5   7   8    16430.27    17840.29    857.98 o 
  -4   7   8     3595.91     3856.19    194.50 o 
  -3   7   8     6833.48     6857.71    193.16 o 
  -2   7   8      946.79      952.16     47.25 o 
  -1   7   8      844.28      843.33     89.19 o 
   0   7   8      117.81      125.98     27.51 o 
   1   7   8      431.03      421.06     40.06 o 
   2   7   8     5019.31     4931.41    186.63 o 
   3   7   8      782.98      785.05     83.47 o 
   4   7   8     4524.69     4241.98    111.12 o 
   5   7   8      781.66      702.96     46.19 o 
   6   7   8     5958.62     6102.87    138.25 o 
   7   7   8     1433.01     1199.47     72.87 o 
   8   7   8     4361.30     4522.22    123.06 o 
   9   7   8     1793.29     1625.08     78.66 o 
 -13   8   8     4372.95     4500.47    205.66 o 
 -12   8   8     3660.75     3581.95    284.40 o 
 -11   8   8     6035.60     6018.31    681.65 o 
 -10   8   8     5114.71     4781.38    306.94 o 
  -9   8   8     2690.31     2488.94    188.84 o 
  -8   8   8      948.35      917.92    123.03 o 
  -7   8   8     1244.29     1219.18    176.51 o 
  -6   8   8       69.77       85.42     25.21 o 
  -5   8   8     1179.34     1153.56     72.37 o 
  -4   8   8     3218.00     3153.30    175.39 o 
  -3   8   8     4459.16     4508.48    206.23 o 
  -2   8   8    11026.91    11011.19    496.12 o 
  -1   8   8     6530.25     6371.91    440.16 o 
   0   8   8    10702.07    10394.58    499.46 o 
   1   8   8     5822.82     5628.47    367.30 o 
   2   8   8     5189.98     5484.68    255.76 o 
   3   8   8     3445.11     3478.24     98.88 o 
   4   8   8     8117.47     8253.16    221.18 o 
   5   8   8     1327.54     1232.37     72.90 o 
   6   8   8     2572.51     2617.30     92.42 o 
   7   8   8      210.27      199.62     43.73 o 
   8   8   8      606.40      670.77     60.62 o 
   9   8   8       78.58       64.87     40.08 o 
 -13   9   8      146.64      140.35     56.97 o 
 -12   9   8     1068.25      989.95    182.63 o 
 -11   9   8     1152.97     1132.91     68.77 o 
 -10   9   8     4617.76     4327.22    268.46 o 
  -9   9   8     4720.15     4612.08    351.15 o 
  -8   9   8    10248.90     9561.46    710.08 o 
  -7   9   8     2860.70     2839.25    193.55 o 
  -6   9   8     7888.24     8460.66    645.69 o 
  -5   9   8     2511.78     2712.95    170.52 o 
  -4   9   8     4815.85     4804.85    425.43 o 
  -3   9   8     5955.79     6008.14    431.30 o 
  -2   9   8     5197.47     5011.39    376.90 o 
  -1   9   8      388.34      319.64     36.19 o 
   0   9   8     1645.15     1473.00    107.23 o 
   1   9   8       60.74       34.92     26.76 o 
   2   9   8     2676.82     2520.56    147.51 o 
   3   9   8      509.57      456.18     67.69 o 
   4   9   8    11284.53    11170.96    256.60 o 
   5   9   8     3330.72     3501.85    120.92 o 
   6   9   8     1627.57     1487.25     88.97 o 
   7   9   8     1257.81     1242.88     67.55 o 
   8   9   8     1281.35     1362.40     73.06 o 
   9   9   8      600.64      600.54     62.68 o 
 -13  10   8       63.58       98.70     56.96 o 
 -12  10   8     4612.77     4597.21    706.66 o 
 -11  10   8        1.18      -23.64     33.36 o 
 -10  10   8     5638.93     5452.56    407.18 o 
  -9  10   8      628.72      602.98     55.84 o 
  -8  10   8      347.40      321.30     44.18 o 
  -7  10   8      143.24      111.54     33.48 o 
  -6  10   8      979.89     1075.02     67.55 o 
  -5  10   8      139.59      121.29     25.14 o 
  -4  10   8     9465.21     9788.15   1283.13 o 
  -3  10   8      501.02      446.62     39.43 o 
  -2  10   8     7582.31     7659.82    513.64 o 
  -1  10   8      371.98      367.55     37.79 o 
   0  10   8     6687.78     6830.55    534.56 o 
   1  10   8      448.31      376.11     40.69 o 
   2  10   8     3419.20     3426.24    142.33 o 
   3  10   8      446.97      440.66     57.77 o 
   4  10   8     4176.52     4402.35    172.00 o 
   5  10   8      176.70      219.91     53.96 o 
   6  10   8     2560.68     2691.17    115.99 o 
   7  10   8       21.18      -14.79     35.94 o 
   8  10   8      159.22      210.71     48.09 o 
 -12  11   8     1509.83     1444.82    332.51 o 
 -11  11   8       20.12        1.14     36.35 o 
 -10  11   8     7502.93     7462.81    467.95 o 
  -9  11   8       25.33        5.80     31.59 o 
  -8  11   8    27175.60    27487.69   2253.20 o 
  -7  11   8      144.28      145.79     35.51 o 
  -6  11   8    24074.14    23951.45   2482.72 o 
  -5  11   8     2620.26     2714.97    200.46 o 
  -4  11   8    12543.06    13528.72   1307.44 o 
  -3  11   8      336.13      383.86     40.86 o 
  -2  11   8     3161.04     3038.21    185.78 o 
  -1  11   8     1129.17      962.00    103.70 o 
   0  11   8      422.46      313.12     39.73 o 
   1  11   8       34.06       23.29     27.52 o 
   2  11   8     1690.40     1706.00    117.86 o 
   3  11   8        0.48      -18.21     29.49 o 
   4  11   8     5559.81     6001.78    236.31 o 
   5  11   8      212.74      194.91     54.42 o 
   6  11   8     5478.49     5609.23    175.61 o 
   7  11   8      166.94      146.82     52.78 o 
   8  11   8     5309.20     5377.91    146.27 o 
 -12  12   8     3907.06     4123.11    714.48 o 
 -11  12   8      502.44      428.64     59.40 o 
 -10  12   8     3334.97     3173.61    302.08 o 
  -9  12   8       97.84       75.14     39.19 o 
  -8  12   8       30.28       46.90     35.08 o 
  -7  12   8        0.40      -45.59     47.76 o 
  -6  12   8     4745.53     5031.65    716.89 o 
  -5  12   8     2758.68     2944.66    238.11 o 
  -4  12   8     7360.17     7601.25   1149.18 o 
  -3  12   8     3788.54     3889.88    345.41 o 
  -2  12   8     3464.90     3262.81    298.95 o 
  -1  12   8     4464.22     4216.59    390.26 o 
   0  12   8     6636.64     6502.45    316.16 o 
   1  12   8      395.25      309.77     41.50 o 
   2  12   8     9796.78     9372.17    502.96 o 
   3  12   8      103.86       56.41     33.98 o 
   4  12   8     3860.07     4208.69    175.50 o 
   5  12   8       32.76       38.37     42.03 o 
   6  12   8     1772.55     1668.50     98.32 o 
   7  12   8      214.21      177.57     59.63 o 
   8  12   8      113.49       44.66     51.95 o 
 -11  13   8      483.82      324.69     55.24 o 
 -10  13   8     2137.03     2034.38    269.97 o 
  -9  13   8     5500.96     5583.86    555.14 o 
  -8  13   8      948.32      867.87    208.79 o 
  -7  13   8     3446.96     3633.87    406.34 o 
  -6  13   8     3904.17     3790.40    606.89 o 
  -5  13   8     2811.47     2919.99    283.99 o 
  -4  13   8     6734.68     6939.98   1263.38 o 
  -3  13   8     2924.95     2972.21    311.76 o 
  -2  13   8     1712.31     1583.57    140.29 o 
  -1  13   8     1360.19     1339.05    108.96 o 
   0  13   8       70.41      148.25     59.73 o 
   1  13   8        0.06       -7.51     29.60 o 
   2  13   8        7.62        9.63     32.08 o 
   3  13   8      195.82      184.66     41.31 o 
   4  13   8      998.56      954.00     70.69 o 
   5  13   8     1172.02     1091.69     82.27 o 
   6  13   8      991.98      923.41     83.04 o 
   7  13   8     1456.23     1291.66    131.61 o 
 -11  14   8     2090.02     2051.75    347.26 o 
 -10  14   8       13.17      -46.65     47.04 o 
  -9  14   8      280.03      269.41    160.25 o 
  -8  14   8       84.28       51.68     50.54 o 
  -7  14   8       14.49       -5.29     43.29 o 
  -6  14   8      452.92      609.87    167.64 o 
  -5  14   8     1007.22     1070.50    222.50 o 
  -4  14   8      332.81      266.01     64.24 o 
  -3  14   8     8455.37     8849.08   1358.25 o 
  -2  14   8     1905.40     1970.41    345.66 o 
  -1  14   8    11965.98    11917.92   1068.93 o 
   0  14   8     3365.34     3690.23    270.08 o 
   1  14   8     9163.80     9328.71    465.71 o 
   2  14   8     3682.43     3830.53    196.85 o 
   3  14   8     5037.89     5006.72    262.43 o 
   4  14   8     1948.97     1840.37    128.48 o 
   5  14   8     2121.41     2000.67    195.43 o 
   6  14   8       94.92       81.57     52.02 o 
   7  14   8       56.41       -0.40     49.88 o 
 -10  15   8       14.80      -36.08     53.18 o 
  -9  15   8     2398.06     2456.86    452.25 o 
  -8  15   8       67.72       18.86     54.08 o 
  -7  15   8     4142.02     4116.59    595.94 o 
  -6  15   8      381.21      374.78     70.04 o 
  -5  15   8     3862.02     4047.30   1094.60 o 
  -4  15   8     3029.16     3333.24    568.37 o 
  -3  15   8     3185.32     3307.59    578.53 o 
  -2  15   8     2679.50     2700.63    338.41 o 
  -1  15   8     1744.09     1819.35    149.74 o 
   0  15   8     2915.57     2912.58    153.52 o 
   1  15   8       86.92       82.69     35.86 o 
   2  15   8        9.92      -17.34     35.27 o 
   3  15   8      670.02      678.82     60.96 o 
   4  15   8      396.66      521.95     70.80 o 
   5  15   8     1433.58     1302.11    177.73 o 
   6  15   8      827.47     1002.78     93.90 o 
  -9  16   8       66.30      -14.53     52.79 o 
  -8  16   8      149.63      301.64    113.35 o 
  -7  16   8      152.26      160.86     58.04 o 
  -6  16   8       27.63       36.77     51.79 o 
  -5  16   8      511.19      561.40    167.78 o 
  -4  16   8        2.41      -48.10     38.27 o 
  -3  16   8     1548.64     1327.38     86.22 o 
  -2  16   8        9.75      -18.09     41.75 o 
  -1  16   8     4998.84     4721.39    620.53 o 
   0  16   8      251.65      224.74     47.24 o 
   1  16   8     7187.84     7453.38    392.79 o 
   2  16   8       69.69       40.33     36.95 o 
   3  16   8     4579.69     4866.61    137.60 o 
   4  16   8       60.54       75.45     52.13 o 
   5  16   8     1546.43     1553.36    225.56 o 
  -8  17   8     1240.43     1454.72    295.20 o 
  -7  17   8     3285.39     3394.14    630.05 o 
  -6  17   8     1698.85     1797.46    512.09 o 
  -5  17   8     5299.47     6371.91   2087.08 o 
  -4  17   8      776.35      704.46    121.80 o 
  -3  17   8     3083.56     3243.78    469.17 o 
  -2  17   8      359.94      277.47    155.56 o 
  -1  17   8     1331.87     1531.21    228.33 o 
   0  17   8        1.03       23.80     45.35 o 
   1  17   8       19.22      -22.20     32.36 o 
   2  17   8      388.47      406.47     56.17 o 
   3  17   8     1784.88     1893.28    203.74 o 
   4  17   8      486.07      412.71     72.77 o 
  -7  18   8       73.18        8.15     69.36 o 
  -6  18   8       11.67      -15.96     85.21 o 
  -5  18   8      776.71      723.25    281.34 o 
  -4  18   8      241.85      113.84     79.59 o 
  -3  18   8     2461.86     2426.71    353.33 o 
  -2  18   8      535.86      395.39    101.55 o 
  -1  18   8     4641.69     4707.15    780.50 o 
   0  18   8     1961.54     1913.83    223.28 o 
   1  18   8     4914.98     5428.15    581.02 o 
   2  18   8     2376.84     2290.66    154.80 o 
   3  18   8     3531.17     3626.99    195.07 o 
  -6  19   8     2425.85     2739.75   1089.34 o 
  -5  19   8      507.70      357.67    206.58 o 
  -4  19   8      887.38      658.91    128.34 o 
  -3  19   8       77.79       32.28     54.53 o 
  -2  19   8      547.91      652.85     87.68 o 
  -1  19   8       14.11        5.77     49.94 o 
   0  19   8      368.44      394.24    158.69 o 
   1  19   8      117.20      165.06     60.56 o 
 -13   0   9     7286.91     7313.92    285.11 o 
 -11   0   9     6303.09     6592.90    254.69 o 
  -9   0   9      565.89      684.21     90.25 o 
  -7   0   9     1268.85     1222.48     65.56 o 
  -5   0   9    24144.11    26146.35    453.27 o 
  -3   0   9    41758.49    42200.51    784.19 o 
  -1   0   9    43629.90    40827.46    977.13 o 
   1   0   9    24993.03    25423.31    475.17 o 
   3   0   9     7594.50     8329.40    200.98 o 
   5   0   9     9685.71     9808.89    234.12 o 
   7   0   9        0.53      -45.13     40.05 o 
   9   0   9      209.50      147.96     67.37 o 
 -14   1   9      115.93       13.35     66.09 o 
 -13   1   9     1252.75     1307.49    143.12 o 
 -12   1   9      597.24      463.00     65.53 o 
 -11   1   9     5283.45     5321.85    178.87 o 
 -10   1   9      485.41      457.88     56.92 o 
  -9   1   9     7529.32     8030.09    155.06 o 
  -8   1   9     1852.14     1931.21     57.18 o 
  -7   1   9    11324.46    11533.51    167.35 o 
  -6   1   9     5892.66     6203.76    105.82 o 
  -5   1   9    15444.59    16332.83    215.20 o 
  -4   1   9     5235.88     5276.78     91.29 o 
  -3   1   9     5699.25     5973.21     97.04 o 
  -2   1   9        9.87      -12.62     19.26 o 
  -1   1   9     1190.72     1156.45    132.25 o 
   0   1   9     3625.02     3861.91     95.42 o 
   1   1   9     2712.90     2717.69     79.31 o 
   2   1   9     5498.15     5596.90    107.15 o 
   3   1   9     7585.48     7815.93    136.19 o 
   4   1   9     7558.33     7413.06    133.83 o 
   5   1   9    17232.13    17364.72    220.43 o 
   6   1   9     1698.62     1576.49     60.99 o 
   7   1   9     8792.11     9004.69    182.33 o 
   8   1   9      856.23      661.23     65.50 o 
   9   1   9     2074.17     1966.77    101.00 o 
  10   1   9      162.45       90.39     67.94 o 
 -14   2   9      112.25       32.97     46.23 o 
 -13   2   9     5045.29     4805.45    159.55 o 
 -12   2   9       11.99      -21.57     41.30 o 
 -11   2   9      685.16      753.27     72.04 o 
 -10   2   9     1058.31      944.31     71.02 o 
  -9   2   9      222.38      190.83     37.94 o 
  -8   2   9       84.01       69.52     24.14 o 
  -7   2   9     3422.85     3548.32     76.95 o 
  -6   2   9      147.52      184.57     26.59 o 
  -5   2   9    13318.46    13914.51    189.61 o 
  -4   2   9     9744.28    10438.10    149.56 o 
  -3   2   9    24116.57    26101.13    331.61 o 
  -2   2   9    11800.13    12441.31    194.76 o 
  -1   2   9    22433.08    22946.79    342.35 o 
   0   2   9     8037.15     8466.85    160.17 o 
   1   2   9    15325.03    15198.35    251.15 o 
   2   2   9     1962.38     1841.68     68.31 o 
   3   2   9     5108.52     4694.56     98.25 o 
   4   2   9      119.70      121.08     30.02 o 
   5   2   9     1348.78     1373.08     48.95 o 
   6   2   9      570.16      564.62     49.26 o 
   7   2   9       27.99      -30.54     29.88 o 
   8   2   9      384.17      391.77     61.41 o 
   9   2   9     1235.48     1299.05    125.93 o 
 -14   3   9      330.54      192.92     68.22 o 
 -13   3   9     1171.99     1176.00     84.71 o 
 -12   3   9     1187.35     1009.69     77.38 o 
 -11   3   9     2723.81     2886.46    115.94 o 
 -10   3   9     7904.26     7757.60    198.23 o 
  -9   3   9     1621.26     1636.37     67.13 o 
  -8   3   9    14405.06    14641.32    274.86 o 
  -7   3   9     4555.64     4763.67     92.37 o 
  -6   3   9     5493.73     5796.61    103.70 o 
  -5   3   9     5576.80     5828.76    100.60 o 
  -4   3   9    18844.60    19426.72    343.21 o 
  -3   3   9      674.19      667.01     33.98 o 
  -2   3   9     9119.14     9066.14    152.65 o 
  -1   3   9     9714.49     9570.96    139.02 o 
   0   3   9      482.59      498.38     29.29 o 
   1   3   9     5537.66     5873.81    126.95 o 
   2   3   9     5587.91     6020.66    131.38 o 
   3   3   9     2563.57     2728.16    106.76 o 
   4   3   9    13117.38    13550.64    291.28 o 
   5   3   9     1150.72     1122.10     45.59 o 
   6   3   9     7488.04     7794.24    151.74 o 
   7   3   9     2553.01     2465.25     73.50 o 
   8   3   9     4504.50     4578.15    126.18 o 
   9   3   9      511.37      396.82     93.95 o 
 -14   4   9      933.99      779.74     86.08 o 
 -13   4   9     1511.17     1440.91     98.21 o 
 -12   4   9      394.56      213.50     57.20 o 
 -11   4   9       15.99      -39.67     39.11 o 
 -10   4   9        4.31      -40.27     37.01 o 
  -9   4   9      926.19      779.24     63.87 o 
  -8   4   9      535.82      579.62     48.99 o 
  -7   4   9       88.72       77.65     23.85 o 
  -6   4   9     5299.75     5794.25    156.77 o 
  -5   4   9     3492.02     3717.99    100.50 o 
  -4   4   9     7366.04     8046.25    222.87 o 
  -3   4   9       30.06       48.74     27.10 o 
  -2   4   9    19338.04    19604.39    378.16 o 
  -1   4   9      313.72      270.92     24.03 o 
   0   4   9    16968.49    17589.49    282.84 o 
   1   4   9     2474.36     2612.58     89.20 o 
   2   4   9    10513.07    10806.14    214.57 o 
   3   4   9     1817.32     1912.41     72.54 o 
   4   4   9     2433.02     2348.49     89.89 o 
   5   4   9     2247.33     2279.83     76.43 o 
   6   4   9      451.89      444.15     36.98 o 
   7   4   9     1526.32     1550.29     61.30 o 
   8   4   9     1527.03     1637.06    100.30 o 
   9   4   9       86.20       -0.57     65.52 o 
 -14   5   9     2959.88     3170.22    136.52 o 
 -13   5   9      669.72      742.41     80.79 o 
 -12   5   9    10353.03    10697.76    261.78 o 
 -11   5   9     2192.49     2322.87    108.12 o 
 -10   5   9    15398.08    16065.83    543.89 o 
  -9   5   9       12.92      -10.52     27.68 o 
  -8   5   9    24130.13    24038.51   1075.84 o 
  -7   5   9      611.78      604.58     39.90 o 
  -6   5   9    12536.18    13083.90    525.44 o 
  -5   5   9        1.04      -14.24     18.00 o 
  -4   5   9     6682.25     6890.03    312.87 o 
  -3   5   9       10.19      -25.07     16.71 o 
  -2   5   9       14.14       -5.61     13.81 o 
  -1   5   9       55.82       21.72     30.76 o 
   0   5   9     1202.30     1212.53    108.48 o 
   1   5   9       10.79      -28.27     24.96 o 
   2   5   9     9421.23     9367.23    435.13 o 
   3   5   9      315.61      262.64     75.04 o 
   4   5   9    14359.67    13293.14    541.42 o 
   5   5   9      552.46      454.96     98.69 o 
   6   5   9    14113.36    14027.74    491.45 o 
   7   5   9      823.59      898.74     72.07 o 
   8   5   9     6856.54     7196.94    195.84 o 
   9   5   9       32.44      -10.22     42.68 o 
 -14   6   9     2121.64     1926.68    111.10 o 
 -13   6   9      190.53      118.41     54.97 o 
 -12   6   9     2967.37     2848.65    216.11 o 
 -11   6   9      182.68       82.64     51.10 o 
 -10   6   9       41.02       -9.00     31.35 o 
  -9   6   9      392.59      298.03     47.94 o 
  -8   6   9     2042.71     2094.23    185.63 o 
  -7   6   9     2511.39     2353.60    167.81 o 
  -6   6   9     1257.76     1389.22     88.07 o 
  -5   6   9      131.27      123.92     23.46 o 
  -4   6   9     4469.56     4981.21    235.49 o 
  -3   6   9      258.53      302.49     45.18 o 
  -2   6   9    17975.27    19065.12    647.50 o 
  -1   6   9      124.06      124.44     47.92 o 
   0   6   9    22656.16    23347.98    361.63 o 
   1   6   9     2467.90     2299.02    103.94 o 
   2   6   9     7101.53     7018.72    248.44 o 
   3   6   9     2570.16     2551.49     84.65 o 
   4   6   9     2276.74     1971.73    107.67 o 
   5   6   9       57.06       -2.68     33.10 o 
   6   6   9       15.77      -44.77     29.85 o 
   7   6   9      499.06      599.57     56.65 o 
   8   6   9      290.61      413.45     53.21 o 
   9   6   9       15.71      -58.86     39.24 o 
 -13   7   9      187.90       58.73     63.39 o 
 -12   7   9     4948.66     5254.74    536.68 o 
 -11   7   9     2852.63     2574.65    231.67 o 
 -10   7   9     7247.45     7037.97    446.30 o 
  -9   7   9     3611.36     3623.25    266.49 o 
  -8   7   9    11381.44    11365.51    862.34 o 
  -7   7   9      422.08      503.93     46.66 o 
  -6   7   9    11392.67    12502.31    649.88 o 
  -5   7   9     1028.68     1125.64     42.79 o 
  -4   7   9     5057.22     5152.53    271.30 o 
  -3   7   9       82.82       67.35     55.29 o 
  -2   7   9      500.06      541.45     68.49 o 
  -1   7   9     1688.95     1598.52     64.96 o 
   0   7   9       79.77       73.91     27.71 o 
   1   7   9     1567.72     1467.65    109.02 o 
   2   7   9      658.58      712.99     52.03 o 
   3   7   9     2084.20     1773.90     99.06 o 
   4   7   9     2234.82     2149.03     80.57 o 
   5   7   9     1489.00     1375.38     69.15 o 
   6   7   9     5725.47     5939.37    246.88 o 
   7   7   9     1039.73      988.12     60.98 o 
   8   7   9     4614.25     5015.08    156.59 o 
   9   7   9      598.48      589.69     72.96 o 
 -13   8   9     3577.37     3849.91    566.38 o 
 -12   8   9     1179.59     1070.24    268.12 o 
 -11   8   9     1329.04     1216.85    244.96 o 
 -10   8   9       76.91       62.33     37.18 o 
  -9   8   9        0.27      -31.26     27.51 o 
  -8   8   9     1636.97     1593.12    118.62 o 
  -7   8   9     3949.29     4103.59    336.15 o 
  -6   8   9     9369.56     9791.58    736.28 o 
  -5   8   9     3941.24     4119.53    172.77 o 
  -4   8   9    10608.93    11094.89   1452.91 o 
  -3   8   9    16025.42    16062.58    863.28 o 
  -2   8   9     2824.71     2944.81    203.42 o 
  -1   8   9    11535.69    11418.98    503.93 o 
   0   8   9     5169.95     5312.10    312.67 o 
   1   8   9     8634.06     8265.74    447.56 o 
   2   8   9     5076.58     4830.12    266.43 o 
   3   8   9     5746.67     5540.15    386.22 o 
   4   8   9      342.83      233.61     47.12 o 
   5   8   9     1500.80     1386.55     70.96 o 
   6   8   9      268.43      180.25     53.50 o 
   7   8   9        2.04      -49.45     32.97 o 
   8   8   9       46.39      -22.33     37.11 o 
 -13   9   9     1713.65     1673.57    317.51 o 
 -12   9   9     2256.84     2426.48    322.28 o 
 -11   9   9     4914.48     4622.15    198.02 o 
 -10   9   9     2366.74     2328.54    259.71 o 
  -9   9   9     7351.54     7153.06    505.46 o 
  -8   9   9     1140.18     1113.24    146.45 o 
  -7   9   9     7208.75     7332.97    571.48 o 
  -6   9   9      336.06      296.44     32.91 o 
  -5   9   9     7422.20     7909.14    498.75 o 
  -4   9   9      736.61      726.31     61.46 o 
  -3   9   9      121.26      134.01     30.63 o 
  -2   9   9       62.75       11.90     25.67 o 
  -1   9   9      488.40      499.48     44.12 o 
   0   9   9      393.14      359.32     40.02 o 
   1   9   9       20.65      -33.54     24.45 o 
   2   9   9      536.20      437.99     54.06 o 
   3   9   9      133.50      114.35     36.18 o 
   4   9   9      124.72      106.18     36.93 o 
   5   9   9     5828.13     5691.20    142.80 o 
   6   9   9      351.85      324.59     57.84 o 
   7   9   9     5370.96     5182.77    255.40 o 
   8   9   9      545.98      508.74     57.94 o 
 -12  10   9      497.14      552.77    174.96 o 
 -11  10   9     3081.31     2904.09    218.82 o 
 -10  10   9      831.25      856.38    152.24 o 
  -9  10   9       51.19       52.14     34.12 o 
  -8  10   9      113.74      159.57     38.00 o 
  -7  10   9     3839.95     3974.02    281.49 o 
  -6  10   9     1076.55     1171.12    163.42 o 
  -5  10   9     2166.30     2553.64    171.78 o 
  -4  10   9     1202.76     1117.84     94.52 o 
  -3  10   9    20482.56    20791.19   1301.20 o 
  -2  10   9     1312.05     1271.67     68.12 o 
  -1  10   9    10556.00    10462.97    645.99 o 
   0  10   9     1005.41      978.18    132.60 o 
   1  10   9     7708.75     7453.31    412.07 o 
   2  10   9      874.08      758.88     87.75 o 
   3  10   9     8512.34     8191.58    221.98 o 
   4  10   9      962.08      896.31     77.13 o 
   5  10   9     2522.28     2618.71    112.41 o 
   6  10   9      143.89       98.47     48.96 o 
   7  10   9       91.93       55.53     50.85 o 
   8  10   9       77.80       63.69     53.42 o 
 -12  11   9      362.95      313.04    188.60 o 
 -11  11   9     7929.37     7539.97    827.43 o 
 -10  11   9      621.67      591.92     58.34 o 
  -9  11   9    11798.77    11378.18    973.73 o 
  -8  11   9     1246.25     1245.44    243.25 o 
  -7  11   9     8055.79     8382.32    955.88 o 
  -6  11   9        5.04      -28.94     40.92 o 
  -5  11   9     4703.33     5356.86    400.05 o 
  -4  11   9     1170.30     1167.88     85.92 o 
  -3  11   9     3190.26     3214.74    252.84 o 
  -2  11   9      447.39      409.74     71.49 o 
  -1  11   9     1248.21     1221.62     74.91 o 
   0  11   9      133.93      139.68     33.82 o 
   1  11   9     1483.73     1222.91    112.77 o 
   2  11   9      109.08      110.58     35.51 o 
   3  11   9     3822.16     4067.17    156.24 o 
   4  11   9       70.24       35.64     35.27 o 
   5  11   9     7627.04     8043.61    231.74 o 
   6  11   9      812.94      852.61     81.21 o 
   7  11   9     3781.48     3745.06    184.77 o 
 -12  12   9      199.88       85.00    104.46 o 
 -11  12   9     1071.20      921.26    166.96 o 
 -10  12   9        2.93      -19.62     35.39 o 
  -9  12   9       15.44       12.40     49.16 o 
  -8  12   9     1432.64     1490.34    304.23 o 
  -7  12   9      293.08      165.26     91.18 o 
  -6  12   9       19.97      -18.35     44.29 o 
  -5  12   9     1882.84     2087.96    145.60 o 
  -4  12   9       85.41       67.37     70.78 o 
  -3  12   9    12408.79    12531.87   1011.70 o 
  -2  12   9       56.90       54.48     30.84 o 
  -1  12   9     6706.65     6461.04    446.03 o 
   0  12   9       79.61       32.62     31.08 o 
   1  12   9     6740.61     6690.78    412.47 o 
   2  12   9       13.87       18.02     33.01 o 
   3  12   9     6398.87     6338.52    231.12 o 
   4  12   9     1966.09     2061.79     87.00 o 
   5  12   9      240.97      250.16     56.54 o 
   6  12   9        0.77      -28.38     46.10 o 
   7  12   9      541.83      478.85     74.04 o 
 -11  13   9      701.67      736.46     89.81 o 
 -10  13   9     4017.36     4613.91    649.03 o 
  -9  13   9     4416.14     4363.78    617.48 o 
  -8  13   9     6903.90     7119.46   1129.49 o 
  -7  13   9     6038.19     6188.95    730.18 o 
  -6  13   9     1698.06     1708.12    298.33 o 
  -5  13   9     6235.18     6855.34    725.49 o 
  -4  13   9     1581.66     1649.38    212.48 o 
  -3  13   9     3182.93     3232.82    543.50 o 
  -2  13   9     1013.92     1016.76     75.60 o 
  -1  13   9       35.51      -30.86     29.51 o 
   0  13   9       12.19       21.83     32.18 o 
   1  13   9      804.40      713.69     58.96 o 
   2  13   9      984.58      898.95     62.14 o 
   3  13   9     1322.16     1293.16     70.23 o 
   4  13   9     2580.84     2686.05    211.56 o 
   5  13   9     1984.77     1915.21    103.80 o 
   6  13   9     2017.43     1982.24    109.45 o 
 -10  14   9      219.32      178.15    103.33 o 
  -9  14   9       77.37       31.61     52.12 o 
  -8  14   9      392.43      549.56    154.00 o 
  -7  14   9      211.93      166.42     57.83 o 
  -6  14   9     3739.49     4047.34    728.12 o 
  -5  14   9      956.71     1035.37    111.13 o 
  -4  14   9     6917.64     7240.25    899.32 o 
  -3  14   9     2025.96     1920.39    377.85 o 
  -2  14   9     8371.21     8659.48   1126.93 o 
  -1  14   9     4052.43     4127.94    322.13 o 
   0  14   9     5193.70     5200.77    292.12 o 
   1  14   9      917.29      882.74     60.65 o 
   2  14   9     1796.58     1852.44     81.44 o 
   3  14   9       85.12       68.56     37.69 o 
   4  14   9      758.45      791.22    119.81 o 
   5  14   9       46.43       28.04     49.65 o 
   6  14   9        3.86       -0.22     49.66 o 
 -10  15   9     5332.29     5333.18   1013.16 o 
  -9  15   9     1014.36     1106.64    221.93 o 
  -8  15   9     6619.06     6949.66   1342.26 o 
  -7  15   9     1789.98     1881.87    271.96 o 
  -6  15   9     6339.06     7110.44   1123.59 o 
  -5  15   9      828.39      905.81    322.63 o 
  -4  15   9     3892.29     4275.31    678.59 o 
  -3  15   9       31.43       -8.71     41.50 o 
  -2  15   9      543.64      542.87     70.43 o 
  -1  15   9      559.34      480.61     51.47 o 
   0  15   9      977.53      788.91     59.83 o 
   1  15   9      564.86      515.13     54.61 o 
   2  15   9     5020.83     5091.18    324.78 o 
   3  15   9     1109.68     1251.59    117.18 o 
   4  15   9     3954.52     4114.38    357.24 o 
   5  15   9      482.80      693.64     83.41 o 
  -9  16   9        0.09      -14.65     71.21 o 
  -8  16   9        2.08      -46.75     64.74 o 
  -7  16   9       78.33       36.48     59.41 o 
  -6  16   9      686.12      680.04    213.83 o 
  -5  16   9        8.85      -29.05     49.21 o 
  -4  16   9     4480.67     4336.87    729.97 o 
  -3  16   9      182.25      176.31     55.32 o 
  -2  16   9     7403.17     7775.04    850.57 o 
  -1  16   9      395.83      429.85     84.99 o 
   0  16   9     7955.69     8158.54    584.03 o 
   1  16   9      113.84      126.33     42.70 o 
   2  16   9     4676.13     4901.55    334.62 o 
   3  16   9      216.09      251.91     60.22 o 
   4  16   9     1373.58     1300.15     93.86 o 
  -8  17   9     3691.82     3754.05    725.71 o 
  -7  17   9      563.24      504.57    124.86 o 
  -6  17   9     3156.93     3292.34    825.13 o 
  -5  17   9      230.32      170.50    162.31 o 
  -4  17   9      850.62      824.62    142.06 o 
  -3  17   9       41.96       -7.40     48.09 o 
  -2  17   9       27.82       10.99     44.72 o 
  -1  17   9      430.73      469.62    231.24 o 
   0  17   9      880.03      978.69    317.51 o 
   1  17   9      371.27      380.92     65.12 o 
   2  17   9     3891.62     4179.86    257.78 o 
   3  17   9      159.34      153.06     56.44 o 
  -6  18   9     1275.88     1482.04    274.66 o 
  -5  18   9     2392.26     2839.73   1169.64 o 
  -4  18   9     4040.19     3606.65    229.25 o 
  -3  18   9     4264.21     4625.71    730.68 o 
  -2  18   9     5198.08     5653.65   1027.37 o 
  -1  18   9     3699.33     3943.39    569.44 o 
   0  18   9     4971.35     5543.66    746.67 o 
   1  18   9     1845.42     1982.73    308.28 o 
   2  18   9     2197.52     2163.81    228.15 o 
  -4  19   9      233.38      155.91     87.84 o 
  -3  19   9     1086.22     1258.71    396.96 o 
  -2  19   9       27.34       32.37     54.53 o 
  -1  19   9       37.74       17.51     49.66 o 
   0  19   9       69.90       83.50     55.41 o 
 -14   0  10     4731.78     4719.08    227.97 o 
 -12   0  10     2158.95     2440.34    153.92 o 
 -10   0  10       68.53       77.60     62.25 o 
  -8   0  10     6029.35     5726.27    198.41 o 
  -6   0  10    19756.61    20227.38    371.45 o 
  -4   0  10    38821.64    39927.34    662.05 o 
  -2   0  10    41683.32    42314.99    693.62 o 
   0   0  10    17165.57    17080.69    473.71 o 
   2   0  10     1590.07     1723.02     83.72 o 
   4   0  10     1403.79     1204.33     77.54 o 
   6   0  10      641.05      566.65     68.88 o 
   8   0  10     1225.20     1150.95    114.41 o 
 -14   1  10      789.19      615.20     73.87 o 
 -13   1  10      445.59      483.03     67.43 o 
 -12   1  10     3041.01     3070.04    121.48 o 
 -11   1  10     1381.90     1389.29     84.43 o 
 -10   1  10     6336.69     6145.05    170.12 o 
  -9   1  10      843.03      885.41     54.63 o 
  -8   1  10    10796.63    10983.49    200.70 o 
  -7   1  10      144.94      233.19     40.50 o 
  -6   1  10     3912.16     3744.00     79.74 o 
  -5   1  10      162.04      147.87     24.89 o 
  -4   1  10      459.70      490.42     33.60 o 
  -3   1  10     3396.56     3199.26     67.50 o 
  -2   1  10      768.47      744.72     40.68 o 
  -1   1  10     1778.81     1813.81     83.95 o 
   0   1  10     1423.70     1630.50     82.05 o 
   1   1  10      855.10      854.24     52.21 o 
   2   1  10     1462.43     1489.13     55.63 o 
   3   1  10     1481.50     1459.01     56.85 o 
   4   1  10     8368.40     8266.58    148.39 o 
   5   1  10      163.96       64.24     30.99 o 
   6   1  10     4830.67     4996.49    112.90 o 
   7   1  10       79.78        3.72     30.84 o 
   8   1  10     2103.70     2222.33    109.39 o 
   9   1  10      117.74       38.81     49.84 o 
 -14   2  10      892.44      812.77     83.73 o 
 -13   2  10     2847.38     3077.49    127.71 o 
 -12   2  10      385.94      300.54     58.73 o 
 -11   2  10     1107.92     1151.25     79.59 o 
 -10   2  10      695.80      777.98     70.50 o 
  -9   2  10     1586.72     1493.72     64.95 o 
  -8   2  10    11310.02    12159.00    180.02 o 
  -7   2  10     2032.51     2099.12     60.87 o 
  -6   2  10    20763.91    22198.82    284.62 o 
  -5   2  10     7696.97     8079.45    128.23 o 
  -4   2  10     7731.22     8578.46    131.38 o 
  -3   2  10     7851.01     8548.73    128.69 o 
  -2   2  10     7367.54     8111.54    143.01 o 
  -1   2  10     1500.25     1594.79     52.03 o 
   0   2  10     2110.59     2407.22     78.08 o 
   1   2  10     1398.54     1323.72     61.58 o 
   2   2  10      316.66      250.79     39.47 o 
   3   2  10      683.51      717.85     45.33 o 
   4   2  10       66.84       51.51     29.83 o 
   5   2  10       40.08      -34.71     27.40 o 
   6   2  10     1078.22      980.01     55.22 o 
   7   2  10       28.37      -26.20     32.82 o 
   8   2  10     1803.68     1667.51     95.92 o 
   9   2  10       86.48       56.14     65.81 o 
 -14   3  10     1518.29     1423.13     94.92 o 
 -13   3  10     5600.28     5485.88    174.06 o 
 -12   3  10     4335.84     4176.28    147.03 o 
 -11   3  10    10934.00    11042.96    257.82 o 
 -10   3  10     2929.92     2941.13    115.56 o 
  -9   3  10     7479.45     7764.79    157.83 o 
  -8   3  10     1378.37     1377.01     56.09 o 
  -7   3  10     7763.82     8005.63    132.49 o 
  -6   3  10     6860.09     7306.35    122.48 o 
  -5   3  10     3615.57     3792.95     79.94 o 
  -4   3  10      881.85      831.15     39.95 o 
  -3   3  10     1802.68     1805.59     63.12 o 
  -2   3  10     1345.50     1433.45     52.28 o 
  -1   3  10    10571.94    10442.63    190.83 o 
   0   3  10     1617.24     1678.14     66.32 o 
   1   3  10     5492.46     5185.03    122.33 o 
   2   3  10     5869.42     5909.09    134.12 o 
   3   3  10    11567.19    11266.14    211.06 o 
   4   3  10     2863.68     2841.80    145.04 o 
   5   3  10     8027.12     8471.57    155.51 o 
   6   3  10     2958.51     2834.91     83.70 o 
   7   3  10     2920.30     2960.89    123.57 o 
   8   3  10     2437.98     2448.91    186.54 o 
   9   3  10      814.20      718.17    111.57 o 
 -14   4  10      410.18      506.92    240.62 o 
 -13   4  10      605.11      544.10    107.31 o 
 -12   4  10      143.70       74.75     48.67 o 
 -11   4  10       18.47       43.33     45.96 o 
 -10   4  10        8.22      -39.68     36.63 o 
  -9   4  10      899.23      825.58     57.43 o 
  -8   4  10       89.47       53.06     30.78 o 
  -7   4  10     1004.99     1157.26     48.89 o 
  -6   4  10     3828.06     3826.00     82.90 o 
  -5   4  10     7375.68     7573.79    189.88 o 
  -4   4  10      257.83      289.73     29.37 o 
  -3   4  10    11422.51    12161.91    199.23 o 
  -2   4  10     4150.97     4332.51    130.65 o 
  -1   4  10    12050.86    12631.12    233.67 o 
   0   4  10     5905.01     5715.25    128.27 o 
   1   4  10     8662.86     9170.37    178.82 o 
   2   4  10     5152.98     5084.22    123.36 o 
   3   4  10     1267.76     1348.88     79.78 o 
   4   4  10      984.56      953.45     61.01 o 
   5   4  10       54.96      -11.54     34.88 o 
   6   4  10        0.83      -44.27     32.39 o 
   7   4  10      476.64      344.18     50.00 o 
   8   4  10     1046.31     1159.94    129.19 o 
   9   4  10     1106.71      987.36    122.66 o 
 -14   5  10      642.62      642.53    183.20 o 
 -13   5  10     7851.07     8266.33    361.79 o 
 -12   5  10       86.61       79.99     50.03 o 
 -11   5  10    17093.72    17518.11    915.31 o 
 -10   5  10        2.89      -22.85     30.65 o 
  -9   5  10     4862.82     4777.07    193.40 o 
  -8   5  10      486.92      393.38     46.02 o 
  -7   5  10     6247.40     6341.67    276.86 o 
  -6   5  10        0.20      -29.28     19.52 o 
  -5   5  10     1433.16     1484.52    103.78 o 
  -4   5  10      353.70      384.64     31.70 o 
  -3   5  10     1997.78     1895.33    180.22 o 
  -2   5  10      772.90      654.81    112.00 o 
  -1   5  10     7285.10     7564.63    153.67 o 
   0   5  10      169.21      141.17     34.16 o 
   1   5  10    15615.37    15610.11    286.52 o 
   2   5  10       30.13      -11.89     29.51 o 
   3   5  10    17309.19    16412.10    628.62 o 
   4   5  10      361.51      338.99     46.08 o 
   5   5  10     9733.49     8892.55    496.20 o 
   6   5  10      744.87      728.68     87.64 o 
   7   5  10     3300.74     3133.07    168.51 o 
   8   5  10        0.18      -66.31     70.21 o 
 -13   6  10     1157.74     1220.13     90.52 o 
 -12   6  10      257.81      194.22     90.32 o 
 -11   6  10        2.20        1.00     56.78 o 
 -10   6  10      255.94      158.41     47.72 o 
  -9   6  10       12.65      -21.84     29.57 o 
  -8   6  10     2534.38     2368.27    244.81 o 
  -7   6  10     3256.77     3414.92    188.79 o 
  -6   6  10     3972.08     3794.55    205.72 o 
  -5   6  10     9366.13     9655.78    566.83 o 
  -4   6  10     7748.18     7914.55    295.17 o 
  -3   6  10    16476.16    17433.93    602.41 o 
  -2   6  10     2281.84     2447.92     78.43 o 
  -1   6  10    15060.54    15865.60    478.17 o 
   0   6  10      189.72      138.99     37.38 o 
   1   6  10    25062.91    25098.86    763.73 o 
   2   6  10     1081.11     1022.67     60.45 o 
   3   6  10     4143.19     3940.40    219.15 o 
   4   6  10       16.89       -4.03     31.77 o 
   5   6  10      791.57      690.98     80.91 o 
   6   6  10       53.42       51.10     44.82 o 
   7   6  10     1078.35     1075.90    121.02 o 
   8   6  10      273.77      246.60     49.37 o 
 -13   7  10     3490.49     3377.98    492.40 o 
 -12   7  10      104.91      -31.57     46.74 o 
 -11   7  10    10250.97     9746.13   1044.78 o 
 -10   7  10     1299.28     1058.24     66.10 o 
  -9   7  10     8496.24     8231.90    497.47 o 
  -8   7  10     1328.79     1122.95     89.28 o 
  -7   7  10    11200.82    11578.80    798.59 o 
  -6   7  10     1218.33     1229.13     88.64 o 
  -5   7  10     4663.42     5075.57    260.92 o 
  -4   7  10       12.73        3.70     28.77 o 
  -3   7  10      314.23      228.67     47.68 o 
  -2   7  10      148.92       88.78     30.46 o 
  -1   7  10      712.44      717.34     49.45 o 
   0   7  10      698.78      656.45     50.35 o 
   1   7  10     3034.08     3176.13    189.47 o 
   2   7  10     1837.73     1647.82     92.56 o 
   3   7  10    16030.98    15286.98    553.31 o 
   4   7  10      848.49      776.94    129.16 o 
   5   7  10    12538.90    12251.34    637.04 o 
   6   7  10      641.96      660.23     82.86 o 
   7   7  10     5250.92     5422.41    355.75 o 
   8   7  10      525.96      520.15     67.26 o 
 -13   8  10       60.65      -18.02     50.21 o 
 -12   8  10       39.03      -38.25     57.21 o 
 -11   8  10       74.38       52.41     50.87 o 
 -10   8  10     1625.38     1552.84    265.78 o 
  -9   8  10     1949.59     1864.04    251.76 o 
  -8   8  10     2724.79     2644.61    242.95 o 
  -7   8  10      452.34      521.46     76.85 o 
  -6   8  10     8235.30     9207.98    495.25 o 
  -5   8  10     5165.84     5409.78    201.96 o 
  -4   8  10     7866.71     8351.67    521.97 o 
  -3   8  10     8601.60     8863.07    554.01 o 
  -2   8  10    10157.46    10326.54    557.76 o 
  -1   8  10     4908.30     5136.03    186.21 o 
   0   8  10     3607.72     3544.12    118.09 o 
   1   8  10     2696.97     2633.59     89.67 o 
   2   8  10     4714.66     4499.89    194.93 o 
   3   8  10      684.95      724.92     84.10 o 
   4   8  10        4.64      -44.79     29.86 o 
   5   8  10      168.08      133.74     41.54 o 
   6   8  10      643.28      618.60     71.29 o 
   7   8  10      918.78      994.12     85.83 o 
   8   8  10     1475.94     1551.96    100.73 o 
 -13   9  10      769.41      684.40     92.45 o 
 -12   9  10     2885.12     2718.46    468.74 o 
 -11   9  10     1390.32     1199.90    210.56 o 
 -10   9  10     5924.78     5735.00    546.38 o 
  -9   9  10     1067.96     1005.50     76.63 o 
  -8   9  10     2777.85     2542.40    257.08 o 
  -7   9  10      598.32      671.33    177.16 o 
  -6   9  10     2887.89     3044.46    191.70 o 
  -5   9  10     3954.12     4089.18    275.33 o 
  -4   9  10     7516.82     7801.66    489.13 o 
  -3   9  10      234.18      256.09     39.52 o 
  -2   9  10      976.93      862.80     65.24 o 
  -1   9  10     2473.26     2432.75    101.99 o 
   0   9  10      373.87      341.10     44.15 o 
   1   9  10      350.22      296.25     66.54 o 
   2   9  10     3140.24     3190.93    107.64 o 
   3   9  10     4855.33     4777.60    256.00 o 
   4   9  10     4255.22     4178.04    133.41 o 
   5   9  10     2723.32     2482.59    110.58 o 
   6   9  10     5954.87     6316.80    397.67 o 
   7   9  10      116.36       60.22     50.57 o 
 -12  10  10      100.89       40.03     52.15 o 
 -11  10  10      518.66      448.99    117.79 o 
 -10  10  10      494.87      493.89     99.66 o 
  -9  10  10        0.21      -72.71     58.20 o 
  -8  10  10     2227.20     2162.10    166.36 o 
  -7  10  10     2499.53     2526.56    460.42 o 
  -6  10  10    13138.35    14580.57   1172.35 o 
  -5  10  10      109.79       68.10     36.71 o 
  -4  10  10    13798.81    15084.27   1959.10 o 
  -3  10  10     1833.05     1760.08    127.73 o 
  -2  10  10    13521.89    13712.40    983.36 o 
  -1  10  10     3014.70     2990.18    132.08 o 
   0  10  10     8720.30     8004.42    464.86 o 
   1  10  10      357.66      313.57     56.91 o 
   2  10  10     4448.42     4011.34    173.07 o 
   3  10  10       55.53       28.23     35.33 o 
   4  10  10      248.17      182.29     43.38 o 
   5  10  10       86.12       38.65     56.64 o 
   6  10  10      284.39      322.18     83.57 o 
   7  10  10      339.11      344.32     67.82 o 
 -12  11  10     3122.06     2661.60    540.87 o 
 -11  11  10      287.34      200.72     47.34 o 
 -10  11  10     5843.19     5923.98    931.72 o 
  -9  11  10       58.93        8.77     49.95 o 
  -8  11  10     4051.35     4161.07    547.98 o 
  -7  11  10       15.61      -15.01     51.24 o 
  -6  11  10     3094.88     3240.31    437.83 o 
  -5  11  10      551.08      633.98     59.05 o 
  -4  11  10      289.34      255.20     54.97 o 
  -3  11  10      161.31      202.93     64.39 o 
  -2  11  10      401.40      398.94     44.23 o 
  -1  11  10      176.64      155.22     35.47 o 
   0  11  10     1021.23      889.41     57.88 o 
   1  11  10      464.10      450.00     49.73 o 
   2  11  10     5897.22     5510.26    250.90 o 
   3  11  10     1142.88     1124.27    100.29 o 
   4  11  10     6910.16     6891.34    238.33 o 
   5  11  10      691.67      625.91     74.90 o 
   6  11  10     3579.35     3531.83    140.29 o 
   7  11  10      199.07      165.56     59.92 o 
 -11  12  10        2.96       -1.77     52.42 o 
 -10  12  10      333.84      432.24    100.27 o 
  -9  12  10        8.21      -66.41     44.28 o 
  -8  12  10     2024.85     2048.83    459.07 o 
  -7  12  10       10.04      -41.80     44.36 o 
  -6  12  10     6555.17     6940.85    935.49 o 
  -5  12  10      581.46      628.64     83.62 o 
  -4  12  10     9399.60     9419.20   1021.40 o 
  -3  12  10     4916.15     4910.20    316.20 o 
  -2  12  10     9066.73     8646.51    650.13 o 
  -1  12  10     6931.35     6697.43    490.32 o 
   0  12  10     6351.90     6140.81    367.87 o 
   1  12  10     7056.47     6820.27    474.25 o 
   2  12  10      956.62      996.81    116.96 o 
   3  12  10     2021.52     2001.76     85.62 o 
   4  12  10      126.85      126.07     42.70 o 
   5  12  10      408.16      530.08     71.84 o 
   6  12  10       43.53       -1.28     49.74 o 
 -11  13  10     3428.86     3440.29    557.14 o 
 -10  13  10     5652.45     6283.43    836.85 o 
  -9  13  10     1915.96     1903.10    115.58 o 
  -8  13  10     6091.50     6458.93   1146.90 o 
  -7  13  10     2365.93     2404.68    402.79 o 
  -6  13  10     3167.92     3559.05    380.83 o 
  -5  13  10     1434.66     1361.80    149.16 o 
  -4  13  10      228.78      156.97     53.81 o 
  -3  13  10      333.36      377.88     61.76 o 
  -2  13  10      692.00      680.56     95.19 o 
  -1  13  10     1530.21     1306.01    111.45 o 
   0  13  10     1330.54     1293.59    118.04 o 
   1  13  10     3220.01     3079.93    182.64 o 
   2  13  10     4652.71     4598.40    240.10 o 
   3  13  10     5657.66     5924.79    290.35 o 
   4  13  10     4038.64     4155.76    223.71 o 
   5  13  10     4042.83     3917.85    322.20 o 
 -10  14  10       37.92       -3.61     56.64 o 
  -9  14  10      365.44      333.60     75.24 o 
  -8  14  10      253.80      186.19     64.01 o 
  -7  14  10     1294.84     1032.37    119.74 o 
  -6  14  10      938.18      899.26    279.35 o 
  -5  14  10     5001.11     5450.37    461.52 o 
  -4  14  10     2338.62     2243.67    399.88 o 
  -3  14  10     5112.33     5065.26    562.05 o 
  -2  14  10     1405.46     1434.65    230.60 o 
  -1  14  10     4994.63     4768.25    368.73 o 
   0  14  10      308.42      302.29     45.72 o 
   1  14  10     2696.18     2717.80    182.71 o 
   2  14  10        4.53       21.37     40.51 o 
   3  14  10     1334.74     1518.09     79.22 o 
   4  14  10        4.22      -11.15     42.37 o 
   5  14  10        0.09      -11.50     46.69 o 
  -9  15  10     8612.27     9731.47   1771.34 o 
  -8  15  10      130.50       76.24     56.42 o 
  -7  15  10     6534.37     7566.03   1744.77 o 
  -6  15  10       37.78      -16.22     48.82 o 
  -5  15  10     1036.30     1073.87    241.62 o 
  -4  15  10      651.06      762.16    142.98 o 
  -3  15  10      139.58      134.53     53.55 o 
  -2  15  10      825.59      876.71    128.06 o 
  -1  15  10     2607.00     2499.73    257.85 o 
   0  15  10     1399.30     1230.49    108.16 o 
   1  15  10     3403.05     3474.86    284.41 o 
   2  15  10      329.55      251.53     49.75 o 
   3  15  10     3992.25     3977.33    155.44 o 
   4  15  10      118.15       70.33     51.67 o 
  -8  16  10      204.66      301.27     78.03 o 
  -7  16  10     3759.31     3948.86    793.00 o 
  -6  16  10      153.70      247.69     69.31 o 
  -5  16  10     8985.38    10419.46   2507.85 o 
  -4  16  10       94.81       37.69     67.65 o 
  -3  16  10     8808.50     9231.37   1298.84 o 
  -2  16  10      110.71       49.35     52.54 o 
  -1  16  10     7423.64     7687.94    872.81 o 
   0  16  10       14.82      -16.56     34.57 o 
   1  16  10     3131.62     3197.81    228.75 o 
   2  16  10       24.99       -0.52     39.60 o 
   3  16  10      459.85      478.63     73.47 o 
  -7  17  10     3686.64     3833.32    997.67 o 
  -6  17  10      127.15       68.35     65.25 o 
  -5  17  10      517.90      590.08    232.66 o 
  -4  17  10      147.99      149.15     59.54 o 
  -3  17  10       17.62       20.82     49.39 o 
  -2  17  10      115.36      115.16     87.34 o 
  -1  17  10      768.53      799.48    251.57 o 
   0  17  10      142.48      107.64     66.59 o 
   1  17  10     3648.01     3722.25    360.54 o 
   2  17  10      116.66       53.15     54.87 o 
  -5  18  10     3253.44     4094.23   1494.83 o 
  -4  18  10     3328.93     2626.39    203.95 o 
  -3  18  10     4468.82     4645.39    848.51 o 
  -2  18  10     3334.17     3842.61    691.81 o 
  -1  18  10     2886.15     2885.66    162.95 o 
   0  18  10     1428.84     1317.10    187.89 o 
 -13   0  11      207.71      316.24     87.84 o 
 -11   0  11     3954.14     4250.91    202.82 o 
  -9   0  11     9564.41    10644.27    338.98 o 
  -7   0  11    21620.54    23040.64    681.58 o 
  -5   0  11    20600.70    21479.56    390.57 o 
  -3   0  11     4721.72     5123.78    204.02 o 
  -1   0  11     3224.25     3373.70    165.58 o 
   1   0  11      385.70      317.80     76.75 o 
   3   0  11     1035.60     1049.17     75.55 o 
   5   0  11     2231.47     1909.33    101.43 o 
   7   0  11     4314.88     4370.76    156.89 o 
 -14   1  11      531.25      507.46     72.76 o 
 -13   1  11    10059.00    10187.82    326.33 o 
 -12   1  11      564.84      494.34     66.33 o 
 -11   1  11     9770.23     9871.22    237.47 o 
 -10   1  11       46.16       16.97     38.04 o 
  -9   1  11     9701.84     9986.56    186.41 o 
  -8   1  11       23.46       39.25     25.49 o 
  -7   1  11      965.89      921.27     47.38 o 
  -6   1  11     1145.90     1053.08     46.43 o 
  -5   1  11      213.15      174.57     27.93 o 
  -4   1  11        0.78      -27.90     18.60 o 
  -3   1  11     2897.27     2987.00     66.75 o 
  -2   1  11      895.20      923.75     42.03 o 
  -1   1  11     4903.79     4976.90    111.02 o 
   0   1  11     1615.26     1401.81     81.61 o 
   1   1  11     5752.47     5902.81    136.33 o 
   2   1  11      208.36      262.18     42.95 o 
   3   1  11     6457.74     6543.57    129.74 o 
   4   1  11       79.21       11.86     27.96 o 
   5   1  11     8601.02     8950.98    165.00 o 
   6   1  11      362.15      296.20     41.58 o 
   7   1  11     4737.42     5235.21    141.46 o 
   8   1  11      348.92      309.19     60.10 o 
 -14   2  11      833.54      762.66    114.27 o 
 -13   2  11       93.43      160.38     55.64 o 
 -12   2  11       42.08        9.66     45.13 o 
 -11   2  11     1415.26     1320.33     83.85 o 
 -10   2  11     1935.42     1777.42     91.87 o 
  -9   2  11     3474.43     3719.20    121.01 o 
  -8   2  11     5035.73     5212.00    104.05 o 
  -7   2  11     9733.75    10321.02    160.44 o 
  -6   2  11     5496.73     6094.06    110.00 o 
  -5   2  11     6526.11     7226.02    120.95 o 
  -4   2  11     1847.39     1914.94     55.27 o 
  -3   2  11     1591.47     1798.75     51.70 o 
  -2   2  11     1689.64     1635.55    163.80 o 
  -1   2  11     2093.83     2349.88    100.01 o 
   0   2  11     2781.41     2663.53     86.99 o 
   1   2  11      130.71      161.25     34.69 o 
   2   2  11     1077.41     1031.13     60.80 o 
   3   2  11      172.52      180.96     38.65 o 
   4   2  11       42.12        6.04     29.19 o 
   5   2  11      266.44      225.73     39.04 o 
   6   2  11      342.94      207.24     44.25 o 
   7   2  11      573.42      397.01     79.37 o 
   8   2  11      869.61      832.50     82.59 o 
 -14   3  11     6457.73     7229.87    210.53 o 
 -13   3  11     2983.02     3063.23    129.06 o 
 -12   3  11     7026.66     7247.34    219.73 o 
 -11   3  11     1392.06     1329.50     85.31 o 
 -10   3  11     5840.62     6011.87    171.94 o 
  -9   3  11     6220.62     6584.63    144.22 o 
  -8   3  11     1282.82     1467.33     56.42 o 
  -7   3  11     9660.58    10198.35    160.20 o 
  -6   3  11       31.65      -13.58     22.94 o 
  -5   3  11        5.16        5.02     21.77 o 
  -4   3  11     1877.73     1920.30     56.00 o 
  -3   3  11      523.48      478.04     43.00 o 
  -2   3  11    11978.03    12737.06    273.71 o 
  -1   3  11     6736.39     6823.16    179.73 o 
   0   3  11    10124.11    10120.74    194.50 o 
   1   3  11     7833.26     7626.54    161.62 o 
   2   3  11     6344.26     5933.42    139.48 o 
   3   3  11     3712.33     3643.98    107.21 o 
   4   3  11     4615.15     4371.02    129.81 o 
   5   3  11     3269.01     3473.49    108.66 o 
   6   3  11     2059.68     2027.72     80.11 o 
   7   3  11      603.10      628.36     61.48 o 
   8   3  11     1449.67     1414.46    131.33 o 
 -13   4  11       47.81        1.93     45.17 o 
 -12   4  11       93.97      104.89     66.02 o 
 -11   4  11       85.58       78.36     47.74 o 
 -10   4  11      326.31      279.10     45.07 o 
  -9   4  11      435.54      336.34     45.92 o 
  -8   4  11     7923.47     7760.25    191.43 o 
  -7   4  11     3706.87     3796.80    115.17 o 
  -6   4  11    11839.70    12567.08    254.50 o 
  -5   4  11     3910.71     3904.29     84.82 o 
  -4   4  11     9614.27    10150.09    335.97 o 
  -3   4  11     5594.05     5727.50    261.09 o 
  -2   4  11    14072.60    14861.76    309.36 o 
  -1   4  11    12209.65    12245.57    221.61 o 
   0   4  11    11268.30    12005.17    261.11 o 
   1   4  11     1332.14     1131.56     60.48 o 
   2   4  11      893.61      917.82     60.10 o 
   3   4  11      475.13      453.55     50.83 o 
   4   4  11       38.77       31.43     35.83 o 
   5   4  11      621.06      576.05     58.63 o 
   6   4  11      521.04      465.01     55.49 o 
   7   4  11      768.42      833.31     82.62 o 
   8   4  11     2199.79     2213.10    115.46 o 
 -13   5  11      158.74      144.64     88.62 o 
 -12   5  11     3402.27     3135.55    132.72 o 
 -11   5  11     1147.27     1305.92     89.22 o 
 -10   5  11     7995.10     7924.35    169.93 o 
  -9   5  11      413.25      403.07     49.85 o 
  -8   5  11     4406.48     4205.66    111.80 o 
  -7   5  11      803.13      835.66     47.65 o 
  -6   5  11      297.09      249.84     33.48 o 
  -5   5  11      588.38      545.52     47.11 o 
  -4   5  11      741.66      712.15     71.40 o 
  -3   5  11      185.95      143.04     68.72 o 
  -2   5  11      993.25     1121.26     75.47 o 
  -1   5  11      969.74      948.89     65.68 o 
   0   5  11    13667.93    13750.89    245.38 o 
   1   5  11        2.06      -14.37     30.80 o 
   2   5  11     8846.10     9123.16    187.11 o 
   3   5  11        3.32      -32.44     33.17 o 
   4   5  11     5982.70     5703.47    183.15 o 
   5   5  11       87.56       51.86     37.30 o 
   6   5  11     3367.88     3053.07    197.13 o 
   7   5  11      397.57      436.65     70.97 o 
   8   5  11      461.20      360.90     91.18 o 
 -13   6  11       23.03       12.01     59.91 o 
 -12   6  11      135.55      147.72     96.51 o 
 -11   6  11      533.55      621.49    142.91 o 
 -10   6  11     2536.23     2482.91     91.00 o 
  -9   6  11       18.93      -36.29     32.15 o 
  -8   6  11     6365.32     6198.54    410.92 o 
  -7   6  11      469.08      503.24     71.29 o 
  -6   6  11    11113.93    11707.70    398.88 o 
  -5   6  11      429.78      502.84     47.90 o 
  -4   6  11    22410.16    23701.40   1003.73 o 
  -3   6  11     1600.94     1440.45    158.90 o 
  -2   6  11    24704.07    24876.92    496.39 o 
  -1   6  11       72.28       77.23     32.90 o 
   0   6  11     7432.15     7445.97    160.73 o 
   1   6  11        6.78        0.55     31.55 o 
   2   6  11     4013.92     4071.07    114.45 o 
   3   6  11      107.77       67.80     35.84 o 
   4   6  11      280.41      225.46     66.25 o 
   5   6  11       65.05       30.82     36.81 o 
   6   6  11     1296.65     1324.17    127.92 o 
   7   6  11       13.34      -31.27     45.81 o 
 -13   7  11     1725.34     1621.70    132.18 o 
 -12   7  11     4422.27     4405.96    345.09 o 
 -11   7  11     1598.69     1372.60    190.95 o 
 -10   7  11     5324.12     4856.53    279.19 o 
  -9   7  11      464.27      332.85    100.87 o 
  -8   7  11     3630.26     3088.21    337.99 o 
  -7   7  11     2763.98     3076.47    161.91 o 
  -6   7  11     2204.00     2213.25    133.62 o 
  -5   7  11     1383.03     1452.71     95.55 o 
  -4   7  11      243.05      227.45     41.31 o 
  -3   7  11      992.35     1141.42    249.22 o 
  -2   7  11      417.05      373.36     59.03 o 
  -1   7  11       16.16       13.08     29.88 o 
   0   7  11    13595.83    13616.80    246.96 o 
   1   7  11     1727.03     1694.75    106.60 o 
   2   7  11    16974.43    16144.97    668.30 o 
   3   7  11     1564.41     1435.88     87.29 o 
   4   7  11     9497.70     8852.09    526.50 o 
   5   7  11     1293.47     1158.44    106.18 o 
   6   7  11     2675.53     2616.19    215.54 o 
   7   7  11     1675.72     1778.05    121.31 o 
 -13   8  11        0.74       -4.86     49.82 o 
 -12   8  11        7.82      -22.51     46.98 o 
 -11   8  11      691.39      631.34    115.61 o 
 -10   8  11       13.31      -49.37     36.53 o 
  -9   8  11     1969.61     1666.13    148.19 o 
  -8   8  11     2512.12     2832.24    214.61 o 
  -7   8  11     2387.46     2630.99    341.82 o 
  -6   8  11     6032.86     6602.31    269.94 o 
  -5   8  11     8662.38     9303.99    511.91 o 
  -4   8  11     7452.62     7730.97    679.30 o 
  -3   8  11     2471.90     2457.45    176.03 o 
  -2   8  11     7007.58     6873.68    270.09 o 
  -1   8  11     1298.83     1419.39     76.83 o 
   0   8  11     5727.63     5706.55    246.01 o 
   1   8  11      113.98      152.94     39.32 o 
   2   8  11       10.78      -17.29     32.54 o 
   3   8  11      641.94      721.26     62.09 o 
   4   8  11      732.32      688.55     89.79 o 
   5   8  11      650.34      677.18     64.34 o 
   6   8  11      540.50      473.66     68.99 o 
   7   8  11     1252.75     1261.67     93.12 o 
 -12   9  11      613.33      422.40    161.17 o 
 -11   9  11     6806.52     6410.60    480.98 o 
 -10   9  11     1404.80     1336.21    114.41 o 
  -9   9  11     8465.68     9245.37    794.35 o 
  -8   9  11     2593.92     2715.83    347.65 o 
  -7   9  11     4160.12     4164.53    356.32 o 
  -6   9  11     1669.19     1704.84    115.04 o 
  -5   9  11     2311.12     2574.03    105.00 o 
  -4   9  11      826.94      985.83    100.91 o 
  -3   9  11     3157.62     3115.35    137.69 o 
  -2   9  11      444.03      500.27     60.93 o 
  -1   9  11     7188.49     7003.89    350.20 o 
   0   9  11     1421.09     1289.73     66.87 o 
   1   9  11    16167.17    15691.08    657.87 o 
   2   9  11      681.21      672.06    123.00 o 
   3   9  11    16432.21    15761.93    905.62 o 
   4   9  11     1220.41     1232.25     73.07 o 
   5   9  11     5237.94     5212.82    301.24 o 
   6   9  11     1385.91     1389.86     94.25 o 
 -12  10  11        0.16      -92.10     79.45 o 
 -11  10  11      418.10      326.53     76.61 o 
 -10  10  11     1184.30     1289.46    158.62 o 
  -9  10  11     4798.05     5228.72    497.31 o 
  -8  10  11      196.99      234.68     78.24 o 
  -7  10  11     7715.08     8399.59    892.28 o 
  -6  10  11      478.44      476.59     60.64 o 
  -5  10  11    28795.52    33185.98   1761.18 o 
  -4  10  11      391.79      371.76     60.99 o 
  -3  10  11    17790.26    18094.54   1030.47 o 
  -2  10  11      108.34      104.08     36.92 o 
  -1  10  11     5522.09     5335.80    290.85 o 
   0  10  11       86.72       49.28     36.60 o 
   1  10  11      528.96      482.63     53.00 o 
   2  10  11       72.94       15.46     35.44 o 
   3  10  11      769.36      796.72    128.05 o 
   4  10  11       93.44       27.02     35.85 o 
   5  10  11     3089.19     3244.26    212.48 o 
   6  10  11      102.58       51.66     50.60 o 
 -11  11  11     3267.66     2989.72    500.15 o 
 -10  11  11       25.66       -1.64     48.81 o 
  -9  11  11     3140.77     2894.07    348.85 o 
  -8  11  11      230.86      241.12     67.01 o 
  -7  11  11     1985.79     1941.65    281.48 o 
  -6  11  11        1.24      -12.43     43.20 o 
  -5  11  11     2724.90     3064.27    273.50 o 
  -4  11  11       92.60       62.27     46.82 o 
  -3  11  11     1328.26     1293.07    119.22 o 
  -2  11  11       36.71       -3.47     32.93 o 
  -1  11  11     5093.46     4935.98    222.34 o 
   0  11  11      750.69      705.31     59.99 o 
   1  11  11     5619.39     5259.13    321.66 o 
   2  11  11      834.45      837.86     61.69 o 
   3  11  11     7954.24     7981.27    387.94 o 
   4  11  11      315.27      283.84     50.28 o 
   5  11  11     3805.75     3610.06    156.13 o 
   6  11  11       27.22      -28.32     48.95 o 
 -11  12  11       41.73       39.88     55.74 o 
 -10  12  11       17.78       -9.25     54.08 o 
  -9  12  11     1742.47     1824.54    330.87 o 
  -8  12  11      703.33      651.32     81.49 o 
  -7  12  11     5420.23     6005.69    703.25 o 
  -6  12  11     2648.03     2841.23    523.74 o 
  -5  12  11    13992.19    15313.77   1162.48 o 
  -4  12  11     5766.14     6265.79    644.34 o 
  -3  12  11     8221.76     7932.66    611.45 o 
  -2  12  11     7852.27     7847.19    557.44 o 
  -1  12  11     3551.44     3425.19    279.97 o 
   0  12  11     2350.78     2379.40     90.64 o 
   1  12  11     1781.88     1542.16     87.69 o 
   2  12  11      793.31      771.33     98.02 o 
   3  12  11        4.60      -25.65     34.99 o 
   4  12  11      191.67      209.33     57.07 o 
   5  12  11     1215.89     1108.19     89.34 o 
 -10  13  11     1408.07     1243.32    363.71 o 
  -9  13  11     1553.54     1614.49    366.69 o 
  -8  13  11     1174.91     1156.44    102.89 o 
  -7  13  11      118.90      139.92     58.68 o 
  -6  13  11      188.94      102.42     56.78 o 
  -5  13  11      410.82      506.10    119.52 o 
  -4  13  11      133.67      118.07     51.69 o 
  -3  13  11     1118.52     1170.15    166.57 o 
  -2  13  11     1147.32     1198.42    104.35 o 
  -1  13  11     2755.82     2660.03    224.61 o 
   0  13  11     3361.59     3150.04    177.06 o 
   1  13  11     4236.03     4196.93    246.77 o 
   2  13  11     3450.41     3303.66    137.53 o 
   3  13  11     2880.51     2793.29    105.85 o 
   4  13  11     2391.38     2322.16    114.81 o 
  -9  14  11      786.35      906.88    172.54 o 
  -8  14  11     2474.42     2409.92    339.97 o 
  -7  14  11     2555.54     2686.04    374.37 o 
  -6  14  11     3095.17     3115.89    566.88 o 
  -5  14  11     2167.37     2121.34    251.47 o 
  -4  14  11     4727.59     4886.02    606.11 o 
  -3  14  11     2510.44     2487.22    118.30 o 
  -2  14  11     4743.09     4993.12    595.16 o 
  -1  14  11      326.12      272.23     49.09 o 
   0  14  11     3882.04     3815.41    236.44 o 
   1  14  11      496.92      507.47     57.95 o 
   2  14  11      822.13     1025.01     76.54 o 
   3  14  11      137.50      101.32     50.09 o 
   4  14  11       20.10      -23.17     48.34 o 
  -9  15  11      112.51      128.47     65.73 o 
  -8  15  11     1755.87     1577.51    112.55 o 
  -7  15  11      601.44      786.76    151.30 o 
  -6  15  11      309.95      257.15     70.52 o 
  -5  15  11      376.21      413.55     76.73 o 
  -4  15  11      372.76      289.94     94.23 o 
  -3  15  11       98.81       95.67     54.52 o 
  -2  15  11     1776.17     1593.65    229.25 o 
  -1  15  11      248.77      257.32     48.11 o 
   0  15  11     7456.06     7657.24    763.92 o 
   1  15  11      163.14      218.15     48.27 o 
   2  15  11     7071.87     7149.00    322.83 o 
   3  15  11      106.38      142.07     87.48 o 
  -7  16  11       44.98       -2.78     57.97 o 
  -6  16  11     6379.32     7291.15   1555.59 o 
  -5  16  11       20.81       30.14     83.22 o 
  -4  16  11     6131.22     6324.09    781.49 o 
  -3  16  11       10.40      -37.27     47.85 o 
  -2  16  11     3675.15     3480.75    349.92 o 
  -1  16  11       26.55        5.02     50.35 o 
   0  16  11     2048.07     2043.43    163.22 o 
   1  16  11       72.35       20.32     42.71 o 
   2  16  11      254.74      327.99     54.33 o 
  -6  17  11      257.34      219.59     73.85 o 
  -5  17  11        2.05      -65.98     54.05 o 
  -4  17  11        4.79      -67.45     44.97 o 
  -3  17  11       63.58      -47.15     51.40 o 
  -2  17  11      234.03       68.76     57.14 o 
  -1  17  11      147.75       68.89     58.62 o 
   0  17  11     1900.04     1820.31    221.72 o 
 -12   0  12     1452.09     1644.00    133.03 o 
 -10   0  12     3336.73     3503.74    176.38 o 
  -8   0  12     9950.17    10847.18    241.05 o 
  -6   0  12     9106.05    10151.99    224.39 o 
  -4   0  12    10345.58    11183.17    234.13 o 
  -2   0  12     9358.78     9854.61    208.99 o 
   0   0  12      328.86      239.77     81.30 o 
   2   0  12     2584.81     2662.91    160.89 o 
   4   0  12     1880.32     1845.54     99.59 o 
   6   0  12     3693.98     3564.31    145.75 o 
 -13   1  12      273.43      244.95     56.98 o 
 -12   1  12     8312.32     8722.46    549.25 o 
 -11   1  12      214.94      165.38     49.90 o 
 -10   1  12     4557.95     4542.82    144.85 o 
  -9   1  12        2.36      -17.60     30.06 o 
  -8   1  12      183.67      146.14     32.42 o 
  -7   1  12      128.60       83.34     28.91 o 
  -6   1  12     1604.72     1512.29     54.79 o 
  -5   1  12      709.02      631.60     40.88 o 
  -4   1  12     3112.85     3127.25     73.39 o 
  -3   1  12     1087.79     1098.12     44.72 o 
  -2   1  12    18304.42    18779.06    360.98 o 
  -1   1  12      406.53      352.96     66.66 o 
   0   1  12    12046.81    12269.77    390.64 o 
   1   1  12      173.37      178.99     54.36 o 
   2   1  12    11446.27    11597.35    222.90 o 
   3   1  12     1168.58     1259.48     68.69 o 
   4   1  12     7808.58     8102.54    156.62 o 
   5   1  12      895.59      987.47     57.40 o 
   6   1  12     1892.41     1838.16     74.61 o 
   7   1  12      547.66      557.66     69.39 o 
 -13   2  12     1695.71     1800.25    101.02 o 
 -12   2  12       67.70       24.59     46.94 o 
 -11   2  12     3924.07     3950.63    138.64 o 
 -10   2  12     1934.92     1753.81     92.36 o 
  -9   2  12     3492.55     3608.46    102.07 o 
  -8   2  12     8980.75     8902.54    149.31 o 
  -7   2  12     2696.73     2732.75     73.35 o 
  -6   2  12     8638.11     8899.52    144.98 o 
  -5   2  12     3546.64     3801.41     83.95 o 
  -4   2  12    12530.41    12987.62    227.75 o 
  -3   2  12     2583.50     2559.31     79.20 o 
  -2   2  12     9355.77     9315.25    224.31 o 
  -1   2  12     1628.43     1535.61     89.20 o 
   0   2  12     1135.74     1072.94     79.69 o 
   1   2  12       38.77       -8.13     33.36 o 
   2   2  12        1.24      -38.31     31.97 o 
   3   2  12      782.24      801.06     64.40 o 
   4   2  12      693.99      561.89     57.75 o 
   5   2  12     2434.55     2555.88     84.57 o 
   6   2  12     2113.79     2121.27     78.93 o 
   7   2  12     2523.48     2550.70    100.69 o 
 -13   3  12     1627.74     1525.58     95.74 o 
 -12   3  12     4116.36     4237.44    149.34 o 
 -11   3  12     1408.12     1358.16     87.95 o 
 -10   3  12     2796.78     2834.59    115.94 o 
  -9   3  12      628.45      543.35     51.43 o 
  -8   3  12      154.22      121.73     32.66 o 
  -7   3  12        1.61      -19.07     25.44 o 
  -6   3  12     2883.10     2926.36     75.48 o 
  -5   3  12        8.52      -32.05     22.48 o 
  -4   3  12     9770.86    10106.64    184.88 o 
  -3   3  12      386.53      506.25     47.32 o 
  -2   3  12     8527.93     8267.83    208.50 o 
  -1   3  12     1343.91     1626.35     91.30 o 
   0   3  12     8732.70     8418.46    176.40 o 
   1   3  12     5919.79     5983.10    143.25 o 
   2   3  12     3666.17     3526.15    107.62 o 
   3   3  12     5594.31     5456.75    139.42 o 
   4   3  12     4376.84     4480.14    126.84 o 
   5   3  12     4770.94     4764.28    134.29 o 
   6   3  12     1265.05     1240.95     74.70 o 
   7   3  12       67.30       21.96     54.86 o 
 -13   4  12      644.78      700.88     80.72 o 
 -12   4  12      690.85      670.65    195.07 o 
 -11   4  12     6417.87     6309.38    186.21 o 
 -10   4  12      402.35      438.04     77.45 o 
  -9   4  12     8838.74     9372.75    186.88 o 
  -8   4  12     4101.08     4116.78    192.75 o 
  -7   4  12    13251.85    14071.30    361.53 o 
  -6   4  12     2406.94     2438.37    132.33 o 
  -5   4  12    10022.17    10460.87    262.38 o 
  -4   4  12     2353.35     2487.58    105.04 o 
  -3   4  12     9927.94    10216.05    187.96 o 
  -2   4  12       94.69       73.05     46.43 o 
  -1   4  12     3694.86     3576.33    130.50 o 
   0   4  12      387.66      478.43     70.01 o 
   1   4  12      244.20      174.05     42.32 o 
   2   4  12     2912.30     2800.51     96.04 o 
   3   4  12      599.90      615.31     60.51 o 
   4   4  12      649.06      607.75     59.62 o 
   5   4  12     2869.70     2587.51     99.30 o 
   6   4  12      246.91      187.85     47.27 o 
   7   4  12     6139.18     6533.17    204.82 o 
 -13   5  12     4198.31     3937.32    152.61 o 
 -12   5  12      297.29      318.66     66.07 o 
 -11   5  12     2557.68     2683.71    121.25 o 
 -10   5  12        1.35      -33.28     33.61 o 
  -9   5  12     4393.32     4467.05    121.30 o 
  -8   5  12        4.08      -45.43     30.28 o 
  -7   5  12     2660.49     2663.10     89.82 o 
  -6   5  12        1.27      -44.18     29.45 o 
  -5   5  12      776.10      880.13    112.68 o 
  -4   5  12       90.15       19.01     32.05 o 
  -3   5  12     2444.04     2692.95    109.88 o 
  -2   5  12      562.66      776.03    209.50 o 
  -1   5  12     4391.35     4422.99    118.06 o 
   0   5  12       75.99       40.70     34.72 o 
   1   5  12     8445.43     8581.00    244.21 o 
   2   5  12       70.26       52.10     34.38 o 
   3   5  12     5246.33     5235.84    214.30 o 
   4   5  12        7.01      -13.55     33.68 o 
   5   5  12     4110.18     4090.12    174.86 o 
   6   5  12        0.24      -59.98     39.99 o 
   7   5  12     1168.05     1170.89     93.64 o 
 -13   6  12     1247.94     1336.89     97.50 o 
 -12   6  12      642.34      650.31     93.38 o 
 -11   6  12     4545.36     4966.95    500.72 o 
 -10   6  12     1645.38     1580.18     77.78 o 
  -9   6  12    13804.32    14290.06    455.95 o 
  -8   6  12      463.63      548.51     71.12 o 
  -7   6  12    24591.37    27355.71    866.54 o 
  -6   6  12       16.11      -39.42     31.75 o 
  -5   6  12     8150.75     8668.83    391.11 o 
  -4   6  12       70.79       34.17     32.47 o 
  -3   6  12      950.67     1000.45     80.43 o 
  -2   6  12     2726.82     2809.74    151.65 o 
  -1   6  12     2714.88     2709.02     92.43 o 
   0   6  12      371.85      378.27     52.98 o 
   1   6  12      622.69      535.62     55.23 o 
   2   6  12       19.03      -49.34     32.89 o 
   3   6  12     3547.51     3231.53    219.15 o 
   4   6  12        2.67      -51.44     34.99 o 
   5   6  12     3162.59     3003.44    201.17 o 
   6   6  12      214.46       90.43     53.21 o 
 -12   7  12     2853.23     2693.66    400.23 o 
 -11   7  12     2448.57     2218.87    115.57 o 
 -10   7  12     2763.65     2471.29    156.35 o 
  -9   7  12      310.71      268.97     79.17 o 
  -8   7  12      798.64     1016.84     84.20 o 
  -7   7  12       19.76       21.55     36.60 o 
  -6   7  12      979.96      951.12     78.26 o 
  -5   7  12      308.95      329.16     58.93 o 
  -4   7  12      452.20      541.99     66.62 o 
  -3   7  12     9685.40    10408.43    253.13 o 
  -2   7  12     4812.64     4955.14    127.44 o 
  -1   7  12    10288.59    10370.33    238.51 o 
   0   7  12     6652.23     6763.22    236.65 o 
   1   7  12    11028.90    10867.30    253.87 o 
   2   7  12     1378.86     1200.74     89.52 o 
   3   7  12     4002.90     3648.06    257.56 o 
   4   7  12      707.36      572.46     60.85 o 
   5   7  12     1199.19      997.95    125.61 o 
   6   7  12      350.24      336.51     64.03 o 
 -12   8  12       63.84       19.04     51.66 o 
 -11   8  12      837.95      650.44    160.04 o 
 -10   8  12      760.50      536.68     77.96 o 
  -9   8  12     1729.16     1661.98    103.36 o 
  -8   8  12     7623.91     7845.49    313.32 o 
  -7   8  12     9832.87    11048.30    873.88 o 
  -6   8  12     4371.17     4500.16    150.26 o 
  -5   8  12    10799.17    11268.30    294.08 o 
  -4   8  12     6720.63     7197.50    560.77 o 
  -3   8  12     4818.48     5104.50    574.98 o 
  -2   8  12     2674.23     2909.95    275.51 o 
  -1   8  12     1427.05     1377.56     69.85 o 
   0   8  12      290.12      404.91     50.76 o 
   1   8  12       27.23       17.22     36.61 o 
   2   8  12      419.75      342.96     51.71 o 
   3   8  12      529.68      374.46     53.00 o 
   4   8  12      299.54      197.05     48.29 o 
   5   8  12     1082.62     1007.99     84.32 o 
   6   8  12      866.03      838.44     85.62 o 
 -12   9  12     5603.56     6787.05    315.10 o 
 -11   9  12     1434.61     1524.27    160.04 o 
 -10   9  12     3848.53     4068.05    768.42 o 
  -9   9  12      482.67      532.06    103.33 o 
  -8   9  12      844.71      791.98    138.79 o 
  -7   9  12       12.36      -14.15     47.74 o 
  -6   9  12       68.54       36.67     38.46 o 
  -5   9  12      403.28      362.55     56.01 o 
  -4   9  12     7308.31     7659.52    538.95 o 
  -3   9  12     5233.18     5457.26    369.46 o 
  -2   9  12    18466.11    18923.02    712.56 o 
  -1   9  12     2305.00     2205.39    129.37 o 
   0   9  12    17064.55    17078.16    832.98 o 
   1   9  12     2705.01     2462.65     93.71 o 
   2   9  12     5106.14     4794.04    325.93 o 
   3   9  12     2753.28     2677.86    125.85 o 
   4   9  12     3206.48     2886.34    107.60 o 
   5   9  12      373.59      349.10     93.31 o 
   6   9  12      424.40      369.71     68.38 o 
 -11  10  12       51.67      -24.71     51.55 o 
 -10  10  12     3751.39     3928.12    292.93 o 
  -9  10  12      143.66      163.67     67.72 o 
  -8  10  12    10737.84    11080.70    920.28 o 
  -7  10  12      290.92      326.82    147.32 o 
  -6  10  12     9591.88    10542.21    530.57 o 
  -5  10  12      287.64      299.52     48.91 o 
  -4  10  12     9912.50    10503.47    884.96 o 
  -3  10  12        7.83      -62.04     41.36 o 
  -2  10  12     4460.44     4699.83    256.80 o 
  -1  10  12       30.87        9.76     33.58 o 
   0  10  12      239.76      221.95     53.08 o 
   1  10  12      116.12       42.90     37.72 o 
   2  10  12      738.07      669.97     62.82 o 
   3  10  12        0.35      -48.29     34.71 o 
   4  10  12     1154.74     1105.85    106.44 o 
   5  10  12        6.47      -66.17     44.12 o 
 -11  11  12      166.33       87.09    127.92 o 
 -10  11  12     3397.11     3741.80    659.12 o 
  -9  11  12      300.90      197.44     65.60 o 
  -8  11  12     1150.18     1424.99    135.45 o 
  -7  11  12        6.21      -52.46     42.80 o 
  -6  11  12      355.23      381.01     54.33 o 
  -5  11  12      291.46      314.98     52.15 o 
  -4  11  12     3050.91     3182.74    309.13 o 
  -3  11  12        9.89      -51.00     34.00 o 
  -2  11  12     7385.15     7422.24    410.21 o 
  -1  11  12      154.35      188.25     41.57 o 
   0  11  12     8999.55     8850.92    601.60 o 
   1  11  12        8.54      -37.60     33.13 o 
   2  11  12     7987.82     7514.49    302.28 o 
   3  11  12      161.31      180.24     44.99 o 
   4  11  12     2378.71     2171.85    103.38 o 
   5  11  12        5.78       42.76     50.03 o 
 -10  12  12     2857.96     2852.31    457.79 o 
  -9  12  12     3819.77     4314.03    461.49 o 
  -8  12  12     5502.05     5792.99    824.41 o 
  -7  12  12     5054.29     5440.99    687.12 o 
  -6  12  12     8558.21     9239.50    935.91 o 
  -5  12  12     3832.77     4208.30    286.75 o 
  -4  12  12     4253.53     4402.56    284.54 o 
  -3  12  12      681.06      676.61     59.57 o 
  -2  12  12     1358.53     1382.73     72.61 o 
  -1  12  12      212.96      212.36     44.24 o 
   0  12  12      291.53      288.55     72.77 o 
   1  12  12     2028.26     1996.96    145.34 o 
   2  12  12      137.98      165.98     58.13 o 
   3  12  12      857.44      820.42     85.28 o 
   4  12  12      338.56      385.33     66.59 o 
 -10  13  12      440.82      468.64    169.42 o 
  -9  13  12     1674.29     1825.31    205.23 o 
  -8  13  12       20.04      -43.42     51.24 o 
  -7  13  12      222.84      310.23     69.29 o 
  -6  13  12        3.10       15.48     50.14 o 
  -5  13  12      673.00      749.22     68.93 o 
  -4  13  12     1329.95     1293.92     91.56 o 
  -3  13  12     2096.55     2127.69    304.01 o 
  -2  13  12     3412.87     3397.91    232.40 o 
  -1  13  12     2042.31     1995.78    126.00 o 
   0  13  12     5040.60     5077.82    347.97 o 
   1  13  12     1588.38     1365.57     78.46 o 
   2  13  12     3770.32     3577.74    164.34 o 
   3  13  12     1313.82     1081.30     88.24 o 
  -9  14  12     3376.80     3259.10    627.92 o 
  -8  14  12      671.69      578.63    141.70 o 
  -7  14  12     4773.05     4667.80    859.24 o 
  -6  14  12     1409.11     1132.22    330.73 o 
  -5  14  12     4002.38     4254.89    308.30 o 
  -4  14  12     1473.14     1482.02    231.38 o 
  -3  14  12     6696.39     7043.44   1017.71 o 
  -2  14  12     2602.47     2663.37    381.76 o 
  -1  14  12     1284.47     1104.00    102.70 o 
   0  14  12     1263.71     1271.13     77.33 o 
   1  14  12       42.42       24.03     40.01 o 
   2  14  12       11.60      -10.24     37.81 o 
  -8  15  12      127.73       56.64     62.60 o 
  -7  15  12        4.98      -61.13     50.30 o 
  -6  15  12      701.38      768.36    176.81 o 
  -5  15  12      115.76       24.43     55.06 o 
  -4  15  12      838.42     1010.99    236.15 o 
  -3  15  12     1336.96     1237.80    132.53 o 
  -2  15  12      383.31      408.58     74.50 o 
  -1  15  12     2701.16     2426.10    161.40 o 
   0  15  12        3.28       11.65     39.07 o 
   1  15  12     5621.08     5528.16    389.72 o 
  -6  16  12       29.72      -38.95     53.01 o 
  -5  16  12     2846.69     2793.19    746.10 o 
  -4  16  12       58.46        7.20     52.41 o 
  -3  16  12     2725.30     2592.90    303.02 o 
  -2  16  12      100.97       85.54     59.71 o 
  -1  16  12      778.87      629.90    169.27 o 
   0  16  12       19.50       -7.65     40.05 o 
 -13   0  13       89.31       42.92     71.77 o 
 -11   0  13     3184.59     2800.49    167.14 o 
  -9   0  13    13925.91    14394.34    578.46 o 
  -7   0  13    14747.64    14658.01    467.32 o 
  -5   0  13    10990.56    10898.26    237.16 o 
  -3   0  13    11291.45    11534.41    374.79 o 
  -1   0  13       87.85       70.64     71.63 o 
   1   0  13      171.88      249.15     79.88 o 
   3   0  13     6343.67     6499.38    273.60 o 
   5   0  13     8572.91     8883.19    245.26 o 
 -13   1  13     1498.99     1310.63     91.53 o 
 -12   1  13      446.93      287.75     59.72 o 
 -11   1  13     2525.19     2287.06    105.42 o 
 -10   1  13     1165.95     1199.09     80.59 o 
  -9   1  13       25.61       -0.22     33.05 o 
  -8   1  13       52.90      -10.53     27.21 o 
  -7   1  13      255.37      305.55     38.29 o 
  -6   1  13       33.21       19.24     26.93 o 
  -5   1  13     5502.60     5444.76    106.07 o 
  -4   1  13     1694.58     1515.88     66.76 o 
  -3   1  13    25023.65    26461.26    413.30 o 
  -2   1  13     3429.31     3428.47    128.62 o 
  -1   1  13    18318.74    18775.23    383.46 o 
   0   1  13     4405.37     4361.11    274.59 o 
   1   1  13     5691.47     5655.16    174.04 o 
   2   1  13     1644.18     1660.97     97.27 o 
   3   1  13     3899.51     3737.06    116.80 o 
   4   1  13      391.36      499.34     86.67 o 
   5   1  13      234.86      177.41     41.08 o 
   6   1  13       44.93       -4.05     33.77 o 
 -13   2  13      508.80      295.66     63.27 o 
 -12   2  13     1420.83     1458.41     91.78 o 
 -11   2  13     2340.45     2381.14    299.46 o 
 -10   2  13     2413.00     2138.41    116.05 o 
  -9   2  13     8009.74     7896.30    165.29 o 
  -8   2  13     2740.34     2790.50     77.85 o 
  -7   2  13    12525.04    13001.29    196.28 o 
  -6   2  13     6261.22     6340.06    165.49 o 
  -5   2  13    16540.15    16360.30    375.68 o 
  -4   2  13     4193.51     4418.03    111.77 o 
  -3   2  13     7565.74     7854.57    157.84 o 
  -2   2  13      211.52      237.40     56.28 o 
  -1   2  13     1035.90     1051.63    107.38 o 
   0   2  13     1205.45     1112.27     82.03 o 
   1   2  13       22.54        4.15     43.72 o 
   2   2  13     1566.74     1435.55     80.25 o 
   3   2  13     2247.11     2224.31     92.72 o 
   4   2  13     4308.49     4564.21    132.89 o 
   5   2  13     4295.70     4466.76    153.81 o 
   6   2  13     1055.96      973.04    130.99 o 
 -13   3  13     1082.89     1142.85    142.13 o 
 -12   3  13     1731.00     1682.44    127.06 o 
 -11   3  13      666.82      533.23     68.30 o 
 -10   3  13      620.90      621.38    126.78 o 
  -9   3  13       94.36       49.55     36.17 o 
  -8   3  13       80.56       78.31     32.29 o 
  -7   3  13      694.52      661.09     46.79 o 
  -6   3  13       52.94       51.58     37.09 o 
  -5   3  13     1075.37     1084.62     61.11 o 
  -4   3  13     3061.78     3214.12     95.30 o 
  -3   3  13     1042.68      941.39     58.65 o 
  -2   3  13     5683.91     6054.52    207.79 o 
  -1   3  13     5271.92     5538.17    169.33 o 
   0   3  13     2990.48     3045.12    125.81 o 
   1   3  13     6583.87     6292.25    153.05 o 
   2   3  13     6473.16     6585.36    159.03 o 
   3   3  13     1813.34     1782.25     82.82 o 
   4   3  13      860.54      827.81     69.17 o 
   5   3  13        6.24      -41.59     38.35 o 
   6   3  13      184.67       51.91     44.31 o 
 -13   4  13      443.72      517.13     75.67 o 
 -12   4  13     4339.57     4419.99    238.35 o 
 -11   4  13     1075.88     1000.61     89.26 o 
 -10   4  13    13354.74    13764.92    249.79 o 
  -9   4  13     1471.39     1505.33     73.13 o 
  -8   4  13    12048.76    12921.80    379.50 o 
  -7   4  13      430.77      456.24     50.71 o 
  -6   4  13     4759.17     4876.57    205.66 o 
  -5   4  13       24.37      -23.02     37.28 o 
  -4   4  13     3085.96     3128.60    131.84 o 
  -3   4  13       86.50       75.76     32.72 o 
  -2   4  13     1129.89     1106.72     86.67 o 
  -1   4  13     1680.60     1700.12     96.12 o 
   0   4  13     1444.30     1439.84     74.14 o 
   1   4  13      201.66      149.03     43.11 o 
   2   4  13     1974.80     1957.47     84.98 o 
   3   4  13       34.52      -22.66     34.92 o 
   4   4  13     4292.18     4193.68    127.99 o 
   5   4  13       18.86      -30.71     38.54 o 
   6   4  13     4079.46     3943.76    153.35 o 
 -12   5  13     5915.36     6132.23    191.71 o 
 -11   5  13      751.95      785.12     86.34 o 
 -10   5  13     1889.99     2095.78     87.34 o 
  -9   5  13       24.80      -25.96     43.61 o 
  -8   5  13      168.96      145.24     53.06 o 
  -7   5  13      727.26      674.25     62.31 o 
  -6   5  13     2475.32     2508.44     88.12 o 
  -5   5  13      164.45       76.41     36.74 o 
  -4   5  13     5621.44     5804.70    135.18 o 
  -3   5  13      559.16      584.33     71.43 o 
  -2   5  13    21273.99    21561.46    432.41 o 
  -1   5  13        2.90        5.07     44.77 o 
   0   5  13    13185.38    12912.79    246.20 o 
   1   5  13      236.07      172.94     44.22 o 
   2   5  13     7921.20     8127.27    203.13 o 
   3   5  13      275.40      261.93     48.73 o 
   4   5  13     5296.26     5603.43    151.13 o 
   5   5  13      125.87       97.88     44.62 o 
   6   5  13      340.16      350.43     70.99 o 
 -12   6  13     4670.64     4674.72    221.08 o 
 -11   6  13       33.59      -99.35     66.66 o 
 -10   6  13    11518.45    12151.42    292.40 o 
  -9   6  13       95.55       43.49     49.50 o 
  -8   6  13     7251.28     7261.45    638.30 o 
  -7   6  13     1668.90     1737.07     89.89 o 
  -6   6  13     5042.29     5221.79    181.03 o 
  -5   6  13     2540.64     2629.72     91.09 o 
  -4   6  13     2494.26     2297.65     84.40 o 
  -3   6  13     4746.83     5088.52    182.78 o 
  -2   6  13     1454.70     1460.19     93.85 o 
  -1   6  13     1958.90     1952.14     83.18 o 
   0   6  13     1165.82      996.64     67.26 o 
   1   6  13       49.75       68.37     38.66 o 
   2   6  13     3207.43     2838.03    103.65 o 
   3   6  13      112.27       56.38     40.93 o 
   4   6  13     3990.71     3651.65    168.62 o 
   5   6  13       52.67       -5.43     39.01 o 
 -12   7  13     1291.68     1316.53    148.52 o 
 -11   7  13      690.21      689.46    127.20 o 
 -10   7  13       16.44        2.89     50.72 o 
  -9   7  13        8.89       16.09     48.89 o 
  -8   7  13      324.33      338.39     73.55 o 
  -7   7  13      156.95      146.85     44.63 o 
  -6   7  13     3476.98     3743.55    196.94 o 
  -5   7  13     8465.70     8972.80    242.82 o 
  -4   7  13     2264.21     2204.50     84.40 o 
  -3   7  13     3893.87     3942.68    143.89 o 
  -2   7  13     5443.78     5522.79    498.09 o 
  -1   7  13     4778.97     4710.29    129.64 o 
   0   7  13     2808.79     2588.18     95.60 o 
   1   7  13     4274.54     3977.29    152.00 o 
   2   7  13     2046.33     1806.41     84.93 o 
   3   7  13      939.40      754.08     92.54 o 
   4   7  13     1661.49     1515.17    253.00 o 
   5   7  13       35.34       31.39     39.31 o 
 -12   8  13     1503.21     1560.57    159.61 o 
 -11   8  13     3374.98     3215.50    198.27 o 
 -10   8  13     5948.12     6256.85    488.42 o 
  -9   8  13     4015.01     4348.75    184.06 o 
  -8   8  13     3172.24     3165.88    256.19 o 
  -7   8  13    12625.62    13258.39   1063.05 o 
  -6   8  13     3248.85     3569.92    109.43 o 
  -5   8  13     8922.14     9348.77    254.47 o 
  -4   8  13      875.91      798.09     63.01 o 
  -3   8  13     1959.22     1948.67    192.73 o 
  -2   8  13      435.71      418.00     73.84 o 
  -1   8  13      264.47      202.06     46.02 o 
   0   8  13      109.96       24.97     38.05 o 
   1   8  13       61.52      -10.04     35.23 o 
   2   8  13     1005.11      909.42     68.70 o 
   3   8  13      685.33      549.74    103.01 o 
   4   8  13     1233.51      994.41    170.90 o 
   5   8  13     1423.19     1330.87     96.96 o 
 -11   9  13      468.14      433.92    103.54 o 
 -10   9  13       45.64       19.12     54.02 o 
  -9   9  13      145.88      283.40    101.12 o 
  -8   9  13      162.57      141.74     58.28 o 
  -7   9  13     5759.27     6415.40    395.26 o 
  -6   9  13      780.42      798.30     65.64 o 
  -5   9  13     9621.94    10784.11    474.43 o 
  -4   9  13      743.36      778.64    176.88 o 
  -3   9  13     5931.54     6045.67    306.93 o 
  -2   9  13      497.15      421.23     74.36 o 
  -1   9  13     4324.09     3829.81    117.75 o 
   0   9  13      747.00      542.12     58.66 o 
   1   9  13     1500.75     1224.89     89.99 o 
   2   9  13     1294.51     1221.86    176.98 o 
   3   9  13       76.02        4.02     38.66 o 
   4   9  13      998.91      936.46    117.59 o 
 -11  10  13     4860.09     5264.65    427.88 o 
 -10  10  13       38.19       18.77     53.87 o 
  -9  10  13     5056.47     5422.61    800.75 o 
  -8  10  13       18.89       52.17     55.10 o 
  -7  10  13     7486.82     7661.95    892.42 o 
  -6  10  13      186.15      188.83     47.59 o 
  -5  10  13     4734.35     4826.97    249.81 o 
  -4  10  13       80.47       53.44     49.55 o 
  -3  10  13     1268.34     1206.28    274.09 o 
  -2  10  13        0.25      -46.32     33.23 o 
  -1  10  13       12.83      -10.31     35.17 o 
   0  10  13        4.77      -39.95     31.94 o 
   1  10  13      305.42      272.66     52.71 o 
   2  10  13       40.15      -23.62     35.84 o 
   3  10  13     2234.14     2045.77    184.72 o 
   4  10  13      203.29      109.56     54.01 o 
 -10  11  13      150.80      119.53     64.96 o 
  -9  11  13       10.16       43.94     51.66 o 
  -8  11  13        0.09      -66.66     44.44 o 
  -7  11  13      728.51      720.31    171.90 o 
  -6  11  13      540.02      578.33     60.77 o 
  -5  11  13     6638.74     6978.01    390.29 o 
  -4  11  13       80.78       27.35     47.06 o 
  -3  11  13    10188.80    10493.46    872.45 o 
  -2  11  13       68.77       47.32     40.13 o 
  -1  11  13     7676.87     7203.32    412.75 o 
   0  11  13       21.23       17.59     37.97 o 
   1  11  13     7201.00     6923.12    484.19 o 
   2  11  13      252.29      262.15     50.22 o 
   3  11  13     4333.76     4039.25    264.42 o 
 -10  12  13     2458.03     2764.42    287.74 o 
  -9  12  13     3774.35     3700.07    711.14 o 
  -8  12  13      740.53      746.84    139.21 o 
  -7  12  13     3519.72     3607.06    253.91 o 
  -6  12  13       43.95       10.95     48.90 o 
  -5  12  13     3236.02     3235.61    241.05 o 
  -4  12  13        4.24      -64.54     43.02 o 
  -3  12  13     2154.39     2302.21    180.79 o 
  -2  12  13      932.20     1065.70    110.99 o 
  -1  12  13      142.13       97.26     43.90 o 
   0  12  13      294.12      319.08     72.80 o 
   1  12  13      451.01      354.96    126.81 o 
   2  12  13        5.51      -56.08     40.15 o 
   3  12  13     2974.38     2920.06    276.18 o 
  -9  13  13      927.55     1177.04    378.98 o 
  -8  13  13      270.32      314.77     73.94 o 
  -7  13  13        2.73        4.87     54.36 o 
  -6  13  13      862.29      845.15     94.24 o 
  -5  13  13      745.84      670.69     74.67 o 
  -4  13  13     1571.76     1492.15    113.28 o 
  -3  13  13     1650.59     1490.45    108.10 o 
  -2  13  13     3277.33     3146.63    213.64 o 
  -1  13  13     3709.89     3744.08    215.04 o 
   0  13  13     2935.57     2848.45    183.80 o 
   1  13  13     2354.89     2091.97    114.36 o 
   2  13  13     2721.52     2609.09    245.30 o 
  -8  14  13     3206.90     3197.21    504.48 o 
  -7  14  13      683.13      581.69    161.96 o 
  -6  14  13     2981.06     2873.08    387.73 o 
  -5  14  13     1159.14     1142.93    164.87 o 
  -4  14  13     1209.38     1094.46     95.57 o 
  -3  14  13      158.04       81.47     62.75 o 
  -2  14  13      439.82      390.59    132.39 o 
  -1  14  13      140.39      120.51     46.43 o 
   0  14  13      164.23      200.68     51.75 o 
   1  14  13       99.50       42.53     44.30 o 
  -6  15  13      235.10       34.01     56.92 o 
  -5  15  13       37.99      -25.86    105.53 o 
  -4  15  13     1900.06     1841.59    160.18 o 
  -3  15  13      155.69      191.64     86.77 o 
  -2  15  13     5855.71     6047.84    747.03 o 
  -1  15  13     1033.68     1026.56    205.88 o 
 -12   0  14     6746.16     6436.13    266.63 o 
 -10   0  14    11632.63    11695.30    376.64 o 
  -8   0  14    13973.79    14513.83    490.84 o 
  -6   0  14    12332.71    12095.42    263.49 o 
  -4   0  14     5183.08     5415.80    242.33 o 
  -2   0  14       50.24       77.03     64.38 o 
   0   0  14     2195.47     2011.40    151.37 o 
   2   0  14     4009.22     3796.96    210.49 o 
   4   0  14     7422.78     7434.73    313.11 o 
 -12   1  14      955.47      856.15     83.46 o 
 -11   1  14       39.82       -0.66     44.79 o 
 -10   1  14      256.57      242.04     82.15 o 
  -9   1  14       15.01      -37.55     32.24 o 
  -8   1  14     1455.50     1465.91     61.92 o 
  -7   1  14     2200.91     2103.92     85.40 o 
  -6   1  14     4858.57     4967.37    124.28 o 
  -5   1  14     6328.43     6431.16    143.83 o 
  -4   1  14    20073.46    19727.15    400.84 o 
  -3   1  14     5260.69     5493.85    170.94 o 
  -2   1  14    11536.81    11337.45    271.08 o 
  -1   1  14     1886.37     1721.54     99.03 o 
   0   1  14     5490.12     5381.79    261.73 o 
   1   1  14     1767.45     1650.82    101.91 o 
   2   1  14     2242.23     2227.44    114.65 o 
   3   1  14       18.47      -44.42     45.97 o 
   4   1  14      143.23       99.35     45.29 o 
   5   1  14       55.24      -18.50     39.62 o 
 -12   2  14     6425.39     6910.38    199.12 o 
 -11   2  14     1778.12     1566.90     93.65 o 
 -10   2  14     8787.62     8967.63    224.72 o 
  -9   2  14     4122.79     4180.86    115.88 o 
  -8   2  14     8691.76     8898.16    181.87 o 
  -7   2  14     5937.26     6238.66    143.62 o 
  -6   2  14     4882.21     5499.72    132.78 o 
  -5   2  14     2358.76     2445.98     86.60 o 
  -4   2  14     1003.82      981.98     61.40 o 
  -3   2  14        0.29      -32.37     50.53 o 
  -2   2  14     1456.17     1277.51     88.14 o 
  -1   2  14      531.07      564.53     73.66 o 
   0   2  14     4521.66     4415.13    155.07 o 
   1   2  14     2297.20     2158.29    111.23 o 
   2   2  14     6540.99     6289.51    193.94 o 
   3   2  14     1734.68     1663.96     83.76 o 
   4   2  14     4423.55     4365.29    133.93 o 
   5   2  14      907.23      766.24     71.94 o 
 -12   3  14       68.76      -21.39     48.05 o 
 -11   3  14      587.92      539.87     84.78 o 
 -10   3  14      243.98      183.34     57.06 o 
  -9   3  14      623.32      626.31     73.73 o 
  -8   3  14      243.89      215.68     45.19 o 
  -7   3  14     3830.57     3631.40    107.79 o 
  -6   3  14      439.76      426.05     51.57 o 
  -5   3  14    10202.40    10069.87    195.29 o 
  -4   3  14     2752.70     2792.83     91.51 o 
  -3   3  14    13974.11    14215.25    246.63 o 
  -2   3  14     4040.71     4179.01    148.46 o 
  -1   3  14    13581.56    14209.95    321.43 o 
   0   3  14      610.99      580.95     75.96 o 
   1   3  14     3742.67     3823.26    146.78 o 
   2   3  14     1045.41     1016.54     72.42 o 
   3   3  14     1279.09     1139.93     74.81 o 
   4   3  14      320.20      293.92     55.05 o 
   5   3  14       62.98       50.87     43.85 o 
 -12   4  14       30.86      -34.05     45.55 o 
 -11   4  14     5107.42     4905.62    236.43 o 
 -10   4  14      811.16      859.09     84.22 o 
  -9   4  14     7830.47     8146.55    219.78 o 
  -8   4  14      339.64      292.28     46.63 o 
  -7   4  14     7022.34     6858.60    154.79 o 
  -6   4  14        5.52      -49.26     33.66 o 
  -5   4  14     1525.66     1595.57     73.69 o 
  -4   4  14        5.73      -15.87     33.96 o 
  -3   4  14      558.64      691.94     58.34 o 
  -2   4  14     1075.67     1163.30     86.69 o 
  -1   4  14      419.60      437.53     71.92 o 
   0   4  14       63.97       18.42     44.61 o 
   1   4  14     3930.17     4002.48    122.93 o 
   2   4  14       34.32       44.93     39.90 o 
   3   4  14     4515.46     4400.50    140.62 o 
   4   4  14      243.37      207.85     49.27 o 
   5   4  14     3140.66     3054.95    115.79 o 
 -12   5  14      236.73      274.17     95.37 o 
 -11   5  14        2.27       47.47     80.02 o 
 -10   5  14      181.14      216.07     62.71 o 
  -9   5  14      562.24      577.97     75.60 o 
  -8   5  14       42.46       74.50     51.33 o 
  -7   5  14     7538.78     7660.61    298.51 o 
  -6   5  14        3.13      -24.80     33.98 o 
  -5   5  14    17067.18    17305.63    354.41 o 
  -4   5  14       41.32       -8.11     34.97 o 
  -3   5  14    14804.50    15729.16    271.75 o 
  -2   5  14       44.75      -25.30     40.70 o 
  -1   5  14    17468.72    18165.24    660.33 o 
   0   5  14       67.49       58.04     38.62 o 
   1   5  14     8927.62     8465.14    191.66 o 
   2   5  14      371.81      402.36     55.68 o 
   3   5  14     2138.83     1926.70     91.08 o 
   4   5  14      134.94       67.10     43.81 o 
   5   5  14        1.54      -25.60     39.89 o 
 -12   6  14      266.84      248.87     96.93 o 
 -11   6  14     4235.71     4225.90    232.81 o 
 -10   6  14      623.24      549.28    114.98 o 
  -9   6  14     5950.49     5756.01    184.96 o 
  -8   6  14     1235.77     1222.29     88.38 o 
  -7   6  14     4385.50     4378.92    215.05 o 
  -6   6  14     1681.36     1714.02     89.87 o 
  -5   6  14      987.18      964.26     66.24 o 
  -4   6  14      101.00       29.18     36.56 o 
  -3   6  14      874.83      795.03    199.26 o 
  -2   6  14      773.25      771.80     82.02 o 
  -1   6  14       21.91       51.64     53.41 o 
   0   6  14      441.84      425.53     55.70 o 
   1   6  14     2820.87     2543.83     99.18 o 
   2   6  14      449.56      417.16     55.81 o 
   3   6  14     3086.58     2943.33    110.42 o 
   4   6  14       50.23       31.28     41.62 o 
 -11   7  14       39.90       60.83     90.82 o 
 -10   7  14       12.98       -8.90     52.05 o 
  -9   7  14      686.44      675.11     81.95 o 
  -8   7  14      729.11      692.94     81.39 o 
  -7   7  14     2361.19     2419.06     92.29 o 
  -6   7  14     1034.34     1087.75     68.86 o 
  -5   7  14     7570.07     7769.23    171.27 o 
  -4   7  14     2666.62     2674.08    108.19 o 
  -3   7  14     2396.78     2189.28    112.82 o 
  -2   7  14     3622.56     3735.95    147.27 o 
  -1   7  14     2468.72     2479.59    121.30 o 
   0   7  14     1869.89     1847.02     85.39 o 
   1   7  14     3755.41     3525.24    118.01 o 
   2   7  14      515.33      448.30     58.13 o 
   3   7  14     2141.66     2135.82    157.63 o 
   4   7  14       35.86      -11.99     41.28 o 
 -11   8  14     2711.20     2921.36    319.22 o 
 -10   8  14     6472.11     6852.49    412.10 o 
  -9   8  14     4743.28     5271.84    638.44 o 
  -8   8  14     3264.23     3222.76    478.90 o 
  -7   8  14     1129.06     1132.09     77.06 o 
  -6   8  14     2539.93     2456.93    118.70 o 
  -5   8  14       38.88       -4.20     37.29 o 
  -4   8  14      542.02      443.29     54.18 o 
  -3   8  14       38.11      -15.02     50.34 o 
  -2   8  14      128.73       97.44     74.26 o 
  -1   8  14      147.64       74.01     41.08 o 
   0   8  14     2140.29     2030.87     89.79 o 
   1   8  14     1641.59     1611.08     82.90 o 
   2   8  14     2936.36     2806.77    108.06 o 
   3   8  14     3102.46     3040.25    179.33 o 
   4   8  14     4108.41     3894.81    332.97 o 
 -10   9  14        7.66      -27.01     54.88 o 
  -9   9  14     1138.36     1361.20    108.02 o 
  -8   9  14       80.59       36.56     53.03 o 
  -7   9  14      153.87       71.58     96.65 o 
  -6   9  14     1041.23      964.38     72.26 o 
  -5   9  14      182.37       94.63     55.75 o 
  -4   9  14     3377.62     3419.01    189.80 o 
  -3   9  14      947.73      931.74     90.63 o 
  -2   9  14     4239.61     4107.91    210.99 o 
  -1   9  14      280.79      138.97     45.56 o 
   0   9  14     3152.87     3038.87    110.33 o 
   1   9  14      131.86       63.13     42.76 o 
   2   9  14     3339.77     2980.45    218.32 o 
   3   9  14       43.80       23.18     42.57 o 
 -10  10  14     3328.96     3023.49    156.63 o 
  -9  10  14      377.64      308.73     74.90 o 
  -8  10  14     2815.52     2553.47    231.38 o 
  -7  10  14      807.42      723.86     91.10 o 
  -6  10  14     4170.87     4232.75    213.02 o 
  -5  10  14      124.02       99.99     43.63 o 
  -4  10  14     1011.99     1070.35     91.82 o 
  -3  10  14      353.45      282.32     67.21 o 
  -2  10  14       15.99      -25.16     36.21 o 
  -1  10  14        0.82      -50.26     33.51 o 
   0  10  14     1016.34      921.65     72.68 o 
   1  10  14        6.71      -54.79     36.53 o 
   2  10  14     2814.82     2594.03    209.10 o 
   3  10  14        4.02       -9.60     50.13 o 
  -9  11  14      583.13      625.42     89.68 o 
  -8  11  14     1507.23     1504.29    240.48 o 
  -7  11  14      136.78       55.08     55.95 o 
  -6  11  14     2425.26     2249.17    118.15 o 
  -5  11  14     1046.59      999.64     74.24 o 
  -4  11  14     6849.66     6848.97    634.74 o 
  -3  11  14      263.06      155.23    105.96 o 
  -2  11  14     5226.42     4866.07    283.95 o 
  -1  11  14       89.94       48.64     43.80 o 
   0  11  14     5664.21     5708.24    494.78 o 
   1  11  14      430.53      405.54     57.38 o 
   2  11  14     1590.47     1532.69     99.06 o 
  -8  12  14     3771.46     3995.45    348.78 o 
  -7  12  14       48.78       32.20     54.42 o 
  -6  12  14     2351.31     2324.43    169.35 o 
  -5  12  14       14.89      -55.28     36.85 o 
  -4  12  14       52.68      -42.36     50.38 o 
  -3  12  14      116.60      100.52     64.03 o 
  -2  12  14      109.70       66.27     43.52 o 
  -1  12  14       48.55       63.91     43.55 o 
   0  12  14     1579.77     1501.59     83.58 o 
   1  12  14        7.13       -4.25     39.38 o 
  -7  13  14     1053.10      963.43    324.34 o 
  -6  13  14     1514.08     1434.54    286.25 o 
  -5  13  14     1900.59     1816.15     99.39 o 
  -4  13  14     3554.98     3447.57    152.73 o 
  -3  13  14     2939.46     3010.01    337.34 o 
  -2  13  14     2371.18     2210.69    105.55 o 
  -1  13  14     2437.97     2367.07    192.31 o 
   0  13  14     1989.68     1861.31    215.14 o 
  -6  14  14      166.06       19.97     55.85 o 
  -5  14  14      645.12      605.23    117.49 o 
  -4  14  14      126.98       50.32     58.49 o 
  -3  14  14      403.85      524.00     82.20 o 
  -2  14  14      123.67      102.45     63.17 o 
  -1  14  14      897.45      799.75     75.04 o 
 -11   0  15    10882.97    10624.94    361.72 o 
  -9   0  15     5428.52     5605.02    169.51 o 
  -7   0  15      562.64      545.06     97.78 o 
  -5   0  15       27.88      -34.82     65.52 o 
  -3   0  15     2515.54     2556.03    167.43 o 
  -1   0  15     7699.27     7261.33    297.90 o 
   1   0  15     8758.84     8561.80    336.84 o 
   3   0  15     4958.01     5019.68    253.56 o 
 -12   1  15       79.58       65.31     63.60 o 
 -11   1  15       68.82       73.64     49.64 o 
 -10   1  15     2156.63     2240.80    108.72 o 
  -9   1  15     2027.19     2219.44    108.91 o 
  -8   1  15     1620.34     1755.09     79.28 o 
  -7   1  15     7627.19     7529.61    164.53 o 
  -6   1  15     1599.67     1676.53     96.98 o 
  -5   1  15    12326.82    12189.75    286.67 o 
  -4   1  15      688.86      896.16    141.49 o 
  -3   1  15     8192.57     8137.05    221.85 o 
  -2   1  15       33.02       20.76     47.59 o 
  -1   1  15     3919.23     4219.67    154.26 o 
   0   1  15      197.41      257.10     63.55 o 
   1   1  15     2694.06     3219.01    175.67 o 
   2   1  15       77.93      148.09     58.60 o 
   3   1  15       40.87       69.61     54.27 o 
   4   1  15       10.84       -4.65     57.85 o 
 -12   2  15     3376.34     3214.20    131.82 o 
 -11   2  15     5239.45     5193.51    165.46 o 
 -10   2  15     2697.28     2620.28    169.27 o 
  -9   2  15     1721.67     1584.44    106.38 o 
  -8   2  15     2651.15     2662.37    116.54 o 
  -7   2  15     1044.49     1021.33     65.80 o 
  -6   2  15      402.09      477.79     55.08 o 
  -5   2  15      850.40      910.52     84.70 o 
  -4   2  15       13.24       -8.80     46.97 o 
  -3   2  15     4026.95     4240.85    152.70 o 
  -2   2  15      296.83      291.61     60.95 o 
  -1   2  15     3856.12     3759.09    146.08 o 
   0   2  15      174.59      169.83     57.39 o 
   1   2  15     8332.38     8609.27    239.27 o 
   2   2  15     2490.11     2538.76    125.01 o 
   3   2  15     5718.67     5443.50    187.12 o 
   4   2  15     1584.03     1576.70     86.92 o 
 -12   3  15       87.27        4.55     82.29 o 
 -11   3  15        7.22        9.95     75.04 o 
 -10   3  15     2184.92     2368.71    167.28 o 
  -9   3  15       33.01      -10.74     45.40 o 
  -8   3  15     5415.47     5563.00    209.20 o 
  -7   3  15     1778.42     1791.45     79.59 o 
  -6   3  15    11801.64    12132.68    249.75 o 
  -5   3  15     4123.11     4181.86    163.27 o 
  -4   3  15     8787.82     8669.48    231.56 o 
  -3   3  15     6951.65     7253.85    207.71 o 
  -2   3  15     1724.62     1544.65     96.69 o 
  -1   3  15     6993.03     6780.56    230.67 o 
   0   3  15     3016.51     3169.43    163.59 o 
   1   3  15     1340.83     1368.83     97.76 o 
   2   3  15      248.68      284.83     66.00 o 
   3   3  15        0.38       -5.21     40.84 o 
   4   3  15       42.22       42.55     44.81 o 
 -11   4  15      574.53      413.74    104.61 o 
 -10   4  15     6590.86     6356.14    195.38 o 
  -9   4  15      715.76      613.84     74.85 o 
  -8   4  15     4507.51     4854.91    157.70 o 
  -7   4  15      610.48      589.68     58.84 o 
  -6   4  15      507.72      527.92     57.05 o 
  -5   4  15      940.68      954.96     65.08 o 
  -4   4  15       60.35       22.10     36.99 o 
  -3   4  15       34.53        3.53     48.99 o 
  -2   4  15     2474.67     2330.68    116.98 o 
  -1   4  15       11.82      -13.40     45.52 o 
   0   4  15     3162.05     2916.01    245.31 o 
   1   4  15     1336.00     1472.26    101.28 o 
   2   4  15     4230.09     4048.97    129.78 o 
   3   4  15     1414.20     1586.71     85.26 o 
   4   4  15     4232.76     4559.21    427.56 o 
 -11   5  15      121.13      111.43     91.96 o 
 -10   5  15     2821.86     3065.69    135.81 o 
  -9   5  15       21.84      -18.99     47.44 o 
  -8   5  15     7131.84     7139.26    342.17 o 
  -7   5  15      153.95      140.74     44.33 o 
  -6   5  15     8861.64     9083.94    190.33 o 
  -5   5  15        0.39      -41.67     32.94 o 
  -4   5  15     9445.19     9666.37    221.42 o 
  -3   5  15       74.79       70.53     43.22 o 
  -2   5  15     8117.49     8018.72    226.61 o 
  -1   5  15       31.93       49.30     51.03 o 
   0   5  15     1563.97     1484.90    101.41 o 
   1   5  15       33.12       54.56     41.61 o 
   2   5  15       90.09       48.74     43.15 o 
   3   5  15       48.44       22.67     41.07 o 
 -11   6  15      592.07      566.81    121.52 o 
 -10   6  15     4580.69     4340.73    164.72 o 
  -9   6  15     1605.67     1783.78    106.22 o 
  -8   6  15     5766.87     6183.10    401.09 o 
  -7   6  15      819.51      958.62     71.49 o 
  -6   6  15     5009.73     5560.65    157.95 o 
  -5   6  15        0.01        5.54     37.61 o 
  -4   6  15      185.09      187.75     44.69 o 
  -3   6  15      108.17        3.73     36.01 o 
  -2   6  15      387.13      388.01    136.09 o 
  -1   6  15     1308.38     1211.20     93.83 o 
   0   6  15     3255.38     3062.06    139.54 o 
   1   6  15     1462.02     1386.82     79.80 o 
   2   6  15     6612.49     6607.90    219.37 o 
   3   6  15      209.40      181.84     49.76 o 
 -11   7  15      192.09      157.76     98.35 o 
 -10   7  15      419.55      367.64     74.81 o 
  -9   7  15       13.04       20.45     55.57 o 
  -8   7  15     3395.95     3643.91    300.53 o 
  -7   7  15     1509.62     1472.76     95.84 o 
  -6   7  15     4680.16     4655.08    182.23 o 
  -5   7  15     1010.62     1081.59     93.30 o 
  -4   7  15     6410.30     6405.42    159.16 o 
  -3   7  15     1419.63     1403.04     99.98 o 
  -2   7  15     6182.56     5763.22    190.66 o 
  -1   7  15     2937.82     3173.85    141.35 o 
   0   7  15     4176.78     4224.83    133.41 o 
   1   7  15      690.18      713.98     69.13 o 
   2   7  15      613.23      604.47     66.81 o 
   3   7  15        0.61      -14.91     40.26 o 
 -10   8  15      448.31      321.33     71.59 o 
  -9   8  15     2250.05     2286.92    182.49 o 
  -8   8  15     1728.76     1816.83    109.33 o 
  -7   8  15      793.97      691.95     65.80 o 
  -6   8  15      857.35      861.45     69.70 o 
  -5   8  15      276.88      310.13     51.03 o 
  -4   8  15        1.55      -16.95     35.19 o 
  -3   8  15      637.59      698.31     87.27 o 
  -2   8  15      417.77      446.09     77.74 o 
  -1   8  15     2056.33     2109.04    120.78 o 
   0   8  15     2246.27     2170.47     96.20 o 
   1   8  15     5343.59     5094.13    149.82 o 
   2   8  15     3474.11     3485.99    129.58 o 
 -10   9  15       89.15       38.02     59.25 o 
  -9   9  15      149.81       26.63     57.47 o 
  -8   9  15      595.52      626.73    107.80 o 
  -7   9  15     2424.02     2133.50    257.04 o 
  -6   9  15     1714.00     1616.22    102.56 o 
  -5   9  15     3048.62     2915.03    106.80 o 
  -4   9  15     1778.86     1855.72     86.50 o 
  -3   9  15     6213.20     6623.51    297.97 o 
  -2   9  15     1126.74     1058.96    285.96 o 
  -1   9  15     6906.26     7313.88    302.06 o 
   0   9  15      533.59      480.11     67.87 o 
   1   9  15     1057.52      931.70     75.17 o 
   2   9  15       29.95      -39.46     38.95 o 
  -9  10  15     3720.47     3702.81    349.56 o 
  -8  10  15        8.73      -42.44     52.80 o 
  -7  10  15     1601.28     1707.04    148.03 o 
  -6  10  15       22.39       -5.22     42.00 o 
  -5  10  15       69.69       30.64     43.29 o 
  -4  10  15      185.41      182.99     49.20 o 
  -3  10  15      453.59      373.62     75.75 o 
  -2  10  15      101.86       73.90     58.91 o 
  -1  10  15     2845.33     2668.48    163.92 o 
   0  10  15        1.89      -13.37     39.24 o 
   1  10  15     5453.08     5042.04    334.67 o 
  -8  11  15      548.77      441.93     79.78 o 
  -7  11  15     4649.40     4846.18    495.32 o 
  -6  11  15       33.49      -31.13     40.96 o 
  -5  11  15     4508.26     4372.50    241.92 o 
  -4  11  15      138.16       59.83     45.52 o 
  -3  11  15     4401.01     4003.91    241.83 o 
  -2  11  15       96.68        2.02     56.48 o 
  -1  11  15     3226.21     2897.25    215.40 o 
   0  11  15      144.95      111.06     47.50 o 
  -7  12  15     1062.84     1040.28    105.68 o 
  -6  12  15     2152.23     2492.80    201.82 o 
  -5  12  15      325.80      310.00     60.04 o 
  -4  12  15      682.14      909.88    182.56 o 
  -3  12  15      256.26      179.06     66.73 o 
  -2  12  15       45.34       40.10     60.01 o 
  -1  12  15     1809.29     1612.72    138.35 o 
  -5  13  15     1961.42     1747.34     95.94 o 
  -4  13  15     3616.47     3511.94    413.59 o 
  -3  13  15     2888.59     2907.86    146.68 o 
  -8   0  16      743.44      646.83    110.01 o 
  -6   0  16        2.16       30.27     68.51 o 
  -4   0  16     1374.79     1403.80    134.74 o 
  -2   0  16     3689.75     3320.40    197.84 o 
   0   0  16     4631.41     4278.91    232.52 o 
   2   0  16    12221.17    12665.47    450.12 o 
 -11   1  16      100.05       74.19     71.06 o 
 -10   1  16     6916.33     6993.28    279.85 o 
  -9   1  16      810.27      970.74    128.20 o 
  -8   1  16     5022.29     4971.15    167.49 o 
  -7   1  16       63.55       14.04     44.22 o 
  -6   1  16     6698.77     6118.98    188.98 o 
  -5   1  16       18.25       25.08     49.35 o 
  -4   1  16     9121.46     9180.92    273.38 o 
  -3   1  16       97.50       48.76     51.86 o 
  -2   1  16     6009.27     5945.96    191.10 o 
  -1   1  16      217.90      214.81     61.51 o 
   0   1  16     1117.62     1181.40     92.16 o 
   1   1  16       10.14       54.96     54.01 o 
   2   1  16       81.48      113.12     55.79 o 
   3   1  16        5.05       26.29     52.16 o 
 -11   2  16     1150.09     1046.21    130.62 o 
 -10   2  16     1654.64     1444.88    135.87 o 
  -9   2  16      156.30      158.77     57.71 o 
  -8   2  16       12.09       -4.86     36.76 o 
  -7   2  16        1.01       -5.89     45.31 o 
  -6   2  16        6.02      -10.18     46.38 o 
  -5   2  16      114.02      111.98     55.91 o 
  -4   2  16     1015.63     1078.62     93.59 o 
  -3   2  16      102.24        2.71     50.44 o 
  -2   2  16     2914.22     2817.41    130.16 o 
  -1   2  16     1579.77     1436.82     99.40 o 
   0   2  16     3119.40     2972.52    135.87 o 
   1   2  16     2180.56     2093.40    118.65 o 
   2   2  16     1703.90     1529.15    105.66 o 
 -11   3  16     1766.51     1913.76    158.62 o 
 -10   3  16     1703.72     1556.30    144.69 o 
  -9   3  16     4631.10     4889.20    221.01 o 
  -8   3  16     4166.27     4416.77    126.92 o 
  -7   3  16     4383.94     4510.26    180.31 o 
  -6   3  16     5232.09     5312.51    175.62 o 
  -5   3  16     3581.17     3404.06    139.38 o 
  -4   3  16     3407.26     3592.09    145.15 o 
  -3   3  16     3597.52     3266.02    138.70 o 
  -2   3  16      235.66      262.46     62.25 o 
  -1   3  16      334.72      328.93     69.13 o 
   0   3  16       95.03       20.84     53.55 o 
   1   3  16        5.44       17.76     52.81 o 
   2   3  16       16.69       -7.00     53.37 o 
 -10   4  16     1818.27     1883.67    193.51 o 
  -9   4  16     2573.13     2413.73    119.65 o 
  -8   4  16     1056.07     1284.35     74.66 o 
  -7   4  16       65.21       -2.53     36.62 o 
  -6   4  16       35.33      -14.90     37.82 o 
  -5   4  16      835.07      765.40     83.73 o 
  -4   4  16      119.77      130.33     53.99 o 
  -3   4  16      615.02      515.84    103.11 o 
  -2   4  16     2635.84     2683.83    128.37 o 
  -1   4  16     5543.20     5569.44    241.33 o 
   0   4  16     3394.94     3537.04    150.27 o 
   1   4  16     5695.43     5664.95    194.83 o 
   2   4  16      993.42      938.16    129.91 o 
 -10   5  16      109.48      121.54     91.74 o 
  -9   5  16     3982.72     3927.43    156.46 o 
  -8   5  16       19.49       49.34     52.49 o 
  -7   5  16     5175.01     4894.14    144.03 o 
  -6   5  16       29.97       -3.15     39.20 o 
  -5   5  16     3416.09     3220.40    108.28 o 
  -4   5  16       97.70        5.83     52.40 o 
  -3   5  16     3365.26     3214.13    140.29 o 
  -2   5  16       34.12       27.83     54.51 o 
  -1   5  16     1151.73     1134.19    101.48 o 
   0   5  16       91.92        5.52     55.22 o 
   1   5  16       32.15      -64.89     51.74 o 
   2   5  16      221.74      213.67     67.98 o 
 -10   6  16        3.59       36.81     58.08 o 
  -9   6  16     4370.20     4750.41    173.00 o 
  -8   6  16      196.82      204.50     65.82 o 
  -7   6  16      629.49      775.60     93.70 o 
  -6   6  16      268.10      297.57     54.15 o 
  -5   6  16      534.80      610.02     62.36 o 
  -4   6  16       48.52       18.14     37.85 o 
  -3   6  16     2169.74     1983.83    115.01 o 
  -2   6  16        2.53      -34.54     51.25 o 
  -1   6  16     6857.32     7021.20    220.59 o 
   0   6  16        9.75       -6.24     55.67 o 
   1   6  16     6466.42     6616.02    217.74 o 
  -9   7  16     4347.48     4276.43    377.85 o 
  -8   7  16     1636.46     1652.75    107.60 o 
  -7   7  16     8066.76     8498.68    367.20 o 
  -6   7  16     1983.59     2004.86    123.51 o 
  -5   7  16     5614.13     5513.17    147.00 o 
  -4   7  16     1914.07     1707.83     83.65 o 
  -3   7  16     4415.99     4269.74    127.19 o 
  -2   7  16     2050.94     2337.40    157.62 o 
  -1   7  16      894.46      824.36     94.78 o 
   0   7  16      224.07      227.00     67.78 o 
   1   7  16       41.24       44.58     45.98 o 
  -9   8  16      800.39      778.02     94.03 o 
  -8   8  16       85.94       52.09     69.36 o 
  -7   8  16       38.23        4.37     43.53 o 
  -6   8  16        1.92      -30.56     41.64 o 
  -5   8  16        2.70      -15.89     42.07 o 
  -4   8  16      227.46      195.73     50.68 o 
  -3   8  16      877.60      836.82    179.08 o 
  -2   8  16     2557.40     2552.60    134.48 o 
  -1   8  16     2464.92     2230.03    128.39 o 
   0   8  16     2907.50     2729.63    141.54 o 
  -8   9  16     7602.36     8049.61    693.51 o 
  -7   9  16      750.20      611.27     96.51 o 
  -6   9  16    11064.41    11807.53    591.90 o 
  -5   9  16     2445.65     2464.96    106.29 o 
  -4   9  16    12889.87    14557.12    375.01 o 
  -3   9  16      880.43      980.07    100.76 o 
  -2   9  16     7136.06     8021.15    267.34 o 
  -1   9  16       17.66       -2.80     56.41 o 
   0   9  16      705.14      624.77     69.73 o 
  -7  10  16      477.48      486.54     82.82 o 
  -6  10  16       26.96      123.69     52.05 o 
  -5  10  16       13.14        9.35     41.57 o 
  -4  10  16     1613.30     1573.44     88.09 o 
  -3  10  16        5.87      -11.56     54.54 o 
  -2  10  16     5327.46     5539.70    318.23 o 
  -1  10  16       53.06      -21.57     56.54 o 
  -5  11  16      105.97       -1.08     44.70 o 
  -4  11  16     5181.41     4940.89    184.87 o 
  -3  11  16       22.16       40.91     57.83 o 
  -9   0  17      107.35      119.81     81.72 o 
  -7   0  17      130.49       87.12     73.48 o 
  -5   0  17      993.78     1174.55    140.14 o 
  -3   0  17     6256.42     6602.57    293.92 o 
  -1   0  17     6088.28     6086.92    283.55 o 
   1   0  17     2436.71     2976.73    204.52 o 
  -9   1  17     4668.36     4078.08    222.00 o 
  -8   1  17       58.56       68.92     51.22 o 
  -7   1  17     5599.74     5140.76    239.70 o 
  -6   1  17      425.10      399.62     69.61 o 
  -5   1  17     5993.48     5979.55    230.82 o 
  -4   1  17      638.27      580.16     79.49 o 
  -3   1  17     2686.74     2610.94    128.60 o 
  -2   1  17       63.04      111.67     55.18 o 
  -1   1  17      763.86      898.18     95.27 o 
   0   1  17      291.46      344.85     72.44 o 
   1   1  17     1291.58     1667.25    111.59 o 
  -9   2  17     1000.04     1078.75    137.86 o 
  -8   2  17      388.28      457.64     73.16 o 
  -7   2  17       48.24       32.65     51.30 o 
  -6   2  17      132.06      105.25     57.59 o 
  -5   2  17      430.88      328.43     67.52 o 
  -4   2  17     1780.98     1706.30    106.24 o 
  -3   2  17     1224.72     1053.17     98.03 o 
  -2   2  17     2102.96     1920.56    213.41 o 
  -1   2  17     4058.73     3955.59    160.42 o 
   0   2  17     2697.31     2651.34    161.81 o 
   1   2  17     6585.35     7021.93    224.47 o 
  -9   3  17     3547.27     3670.32    216.32 o 
  -8   3  17     2433.84     2317.00    120.35 o 
  -7   3  17     3566.95     3511.21    146.27 o 
  -6   3  17     3733.78     3708.49    229.32 o 
  -5   3  17     2366.01     2270.24    118.74 o 
  -4   3  17     1668.22     1635.58    116.90 o 
  -3   3  17     1390.53     1330.13     99.70 o 
  -2   3  17     1484.13     1339.43     99.81 o 
  -1   3  17      193.89      255.59     95.87 o 
   0   3  17      253.26      278.50     70.42 o 
   1   3  17      216.41      262.01     71.45 o 
  -9   4  17        1.78      -16.55     48.61 o 
  -8   4  17      267.59      357.44     70.21 o 
  -7   4  17       96.44       24.06     53.29 o 
  -6   4  17      885.44      982.90     96.72 o 
  -5   4  17     2164.23     2253.29    120.53 o 
  -4   4  17     6092.41     6066.39    260.31 o 
  -3   4  17      980.81     1068.21     99.90 o 
  -2   4  17     6698.06     6829.61    216.03 o 
  -1   4  17     1146.67     1211.42    100.46 o 
   0   4  17     4716.71     4602.69    176.51 o 
  -9   5  17       85.92      111.47     60.62 o 
  -8   5  17     5605.49     5303.02    318.30 o 
  -7   5  17      264.70      218.97     51.96 o 
  -6   5  17     2861.64     2410.36    194.29 o 
  -5   5  17       88.48      177.07     63.07 o 
  -4   5  17     4061.28     4139.65    164.33 o 
  -3   5  17        1.85      -53.64     48.86 o 
  -2   5  17      809.10      957.06     97.22 o 
  -1   5  17        8.81       84.21     59.04 o 
   0   5  17       31.53       54.00     57.39 o 
  -8   6  17      749.96      960.58     98.39 o 
  -7   6  17        3.65       -3.28     41.70 o 
  -6   6  17     4481.04     5139.85    237.40 o 
  -5   6  17       33.01      -11.67     53.26 o 
  -4   6  17     7187.17     7406.55    358.59 o 
  -3   6  17      280.07      236.59     70.58 o 
  -2   6  17     5836.78     5326.64    547.41 o 
  -1   6  17     1535.39     1585.55    112.19 o 
  -8   7  17     7014.95     7774.07    619.32 o 
  -7   7  17     1254.15     1284.62     84.86 o 
  -6   7  17     6836.61     7278.96    305.02 o 
  -5   7  17     1012.75     1075.60     79.97 o 
  -4   7  17     2035.94     1850.17    195.07 o 
  -3   7  17      375.41      385.04     78.72 o 
  -2   7  17       39.87       39.80     60.73 o 
  -1   7  17        9.66      -42.24     54.02 o 
  -7   8  17        4.92       -9.44     45.65 o 
  -6   8  17      792.08      841.56     73.99 o 
  -5   8  17      429.23      373.97     59.36 o 
  -4   8  17     1736.39     1608.52     85.89 o 
  -3   8  17     1861.90     1703.52    115.93 o 
  -2   8  17     1503.80     1389.82    108.61 o 
  -5   9  17     3046.03     3015.92    114.73 o 
  -4   9  17      289.06      191.26     52.66 o 
  -8   0  18      182.42      150.51     87.69 o 
  -6   0  18     3366.34     3196.61    203.10 o 
  -4   0  18     6860.73     7069.74    312.11 o 
  -2   0  18     6353.03     6418.79    300.03 o 
  -8   1  18     3236.96     3268.50    293.57 o 
  -7   1  18     2027.82     2379.96    125.98 o 
  -6   1  18     3954.03     3957.35    160.30 o 
  -5   1  18      832.24      993.38     96.98 o 
  -4   1  18      366.85      256.56     67.74 o 
  -3   1  18      213.41      251.86     69.90 o 
  -2   1  18      811.23      974.52     96.94 o 
  -8   2  18       17.56       76.88     56.46 o 
  -7   2  18     1480.43     1729.60    111.36 o 
  -6   2  18     1558.95     1475.00    104.77 o 
  -5   2  18     2295.86     2289.56    124.35 o 
  -4   2  18     3632.25     2979.77    141.15 o 
  -3   2  18     1971.24     1736.23    111.71 o 
  -2   2  18     4489.20     4441.73    174.08 o 
  -7   3  18     2916.92     3035.41    141.88 o 
  -6   3  18      182.75       75.26     56.21 o 
  -5   3  18     1618.34     1563.81    106.88 o 
  -4   3  18        9.44       10.23     52.96 o 
  -3   3  18        7.92       18.85     53.48 o 
  -2   3  18        4.04      -20.78     52.96 o 
  -7   4  18     2152.24     2100.53    199.12 o 
  -6   4  18      689.36      713.96     88.53 o 
  -5   4  18     4326.00     4500.29    173.23 o 
  -4   4  18      625.86      658.66     89.41 o 
  -3   4  18     6545.79     6699.27    218.66 o 
  -6   5  18      119.32      172.85     66.65 o 
  -5   5  18     2722.44     2817.42    139.19 o 
  -4   5  18        2.57      -21.23     49.61 o 
  -3   5  18      292.93      353.85     77.45 o 
                                                 
